# Supplementary material for: Comparative Analysis of Various Spider Silks in Regard to Nerve Regeneration: Material Properties and Schwann Cell Response
Source: Adv Healthc Mater. 2023 Dec 25;13(8):2302968. doi: 10.1002/adhm.202302968 (PMC11468126; doi:10.1002/adhm.202302968)
Supplement: Supplementary file 2 — Additional File 1 in addition to the supporting information [file ADHM-13-2302968-s002.xlsx]

## Sheet: Nephila_vs_Ctrl
GeneType	GeneSymbol	ENSG	baseMean	log2FoldChange	lfcSE	pvalue	padj	SS03001	SS03002	SS03003	SS03004	SS03005	SS03006	SS03007	SS03008	SS03009	SS03010	SS03011	SS03012	SS03013	SS03014	SS03015	SS03016	SS03017	SS03018	SS03019	SS03020
protein_coding	Enpp3	ENSRNOG00000013791	17.0681	2.67376	1.21378	0.000553028	0.00653849	5.09134	61.2148	13.369	19.4996	2.2701	2.39717	38.6128	8.14675	0	5.26585	0.918231	0	7.62363	50.3365	32.1218	21.9227	0	9.30347	62.3929	0.875979
protein_coding	Enpp1	ENSRNOG00000013994	162.171	1.09199	0.646961	0.00208514	0.0180133	16.9711	296.335	379.68	217.745	54.4823	35.9576	424.74	82.2081	16.0758	37.6132	71.622	31.9455	72.4245	534.341	207.489	300.779	89.5337	104.996	203.66	64.8224
protein_coding	Nkain2	ENSRNOG00000029608	15.1427	5.99548	1.32742	2.83212e-09	3.14673e-07	0	13.9125	16.0428	16.2497	1.13505	26.3689	39.3148	40.7337	0	9.02718	10.1005	14.2914	0	44.9156	23.4402	21.0458	0	9.30347	4.7089	12.2637
protein_coding	Kiaa0408L	ENSRNOG00000042309	81.7028	1.25693	0.392996	5.34464e-05	0.00107265	54.3077	100.17	104.278	76.915	22.701	157.015	179.725	185.153	30.4595	27.8338	73.4585	34.4675	24.3956	129.326	89.4201	83.3061	29.0984	83.7312	69.4563	78.8381
protein_coding	Ahrr	ENSRNOG00000014721	136.916	6.48607	0.636146	2.26771e-25	1.04564e-21	0	127.995	137.701	111.581	10.2154	167.802	150.941	325.87	0	198.598	449.015	249.68	0	109.191	129.355	145.567	0	180.753	104.773	139.281
protein_coding	LOC102547287	ENSRNOG00000016462	107.836	1.13086	0.362691	9.76931e-05	0.00172757	67.8846	141.907	74.8665	89.9148	51.0772	139.036	151.643	140.717	112.531	173.021	93.6595	72.2978	41.93	142.491	138.905	92.0752	25.7409	131.578	124.786	150.668
protein_coding	Afdn	ENSRNOG00000023753	10.1308	5.9955	2.69966	0.000513055	0.00614247	0	22.2599	24.0642	43.3324	0	2.39717	7.0205	0.740613	0	0	0	0	0	24.781	10.4179	7.01525	0	2.65813	51.7979	6.13185
protein_coding	Spaca6	ENSRNOG00000039076	42.1328	1.22809	0.570438	0.00123846	0.0120853	20.3654	87.6485	61.4975	35.7492	6.81029	15.5816	56.164	65.9146	10.1532	57.1721	38.5657	74.8198	35.8311	61.9526	35.5944	28.061	12.3109	38.5429	44.7346	55.1866
protein_coding	LOC102552527	ENSRNOG00000052406	96.0226	1.35189	0.28116	7.91599e-08	5.38754e-06	59.399	73.736	82.8879	106.164	47.672	142.632	159.365	111.833	33.8439	133.903	154.263	80.7045	35.8311	119.259	86.8156	139.428	33.5751	101.009	113.014	105.117
protein_coding	Zfp54	ENSRNOG00000051578	60.7	1.65383	0.46519	1.18238e-05	0.000335969	6.78846	118.256	66.8451	40.0825	23.836	88.6954	89.1604	109.611	33.8439	93.2808	42.2386	124.419	32.7816	41.818	62.5073	59.6297	11.1917	53.1627	28.2534	87.5979
protein_coding	AABR07001905.2	ENSRNOG00000058030	90.0602	1.13484	0.234901	9.61734e-08	6.31665e-06	47.5192	130.777	129.68	108.331	52.2122	140.235	84.246	66.6552	59.2267	116.601	83.559	124.419	47.2665	99.1242	111.992	67.5218	44.7668	102.338	98.8869	85.8459
protein_coding	LOC100911196	ENSRNOG00000028628	13.454	1.31584	0.527359	0.000591576	0.00690571	15.274	18.0862	26.738	15.1663	4.5402	19.1774	9.12665	7.40613	5.92267	23.3202	11.0188	9.24739	6.86127	22.4578	19.9676	10.5229	3.35751	15.9488	15.3039	9.63576
protein_coding	Eid2b	ENSRNOG00000045545	10.99	1.18572	0.666601	0.00288286	0.0231281	5.09134	15.3037	2.6738	11.9164	3.40515	14.383	5.6164	18.5153	5.07658	17.3021	8.26408	15.1321	6.0989	20.1346	19.0994	10.5229	6.71503	14.6197	9.4178	10.5117
protein_coding	Gapdhs	ENSRNOG00000021009	25.1047	1.30913	0.438788	0.000150902	0.00236871	16.9711	47.3024	12.0321	46.5823	10.2154	32.3618	26.6779	46.6586	13.5375	37.6132	30.3016	18.4948	9.91072	23.2322	21.7039	28.061	7.8342	29.2395	18.8356	24.5274
protein_coding	Fxyd1	ENSRNOG00000021079	529.116	1.13929	0.317218	1.64306e-05	0.000438203	222.322	382.593	520.055	447.407	94.209	757.507	791.913	891.698	282.596	423.525	730.912	527.101	324.004	637.337	618.996	518.252	264.124	786.808	368.471	992.484
protein_coding	Tshz3	ENSRNOG00000013938	59.8009	1.42845	0.509489	0.000206667	0.00303727	25.4567	82.0835	96.257	66.0819	9.08039	52.7378	124.965	79.2456	38.0743	43.6314	68.8673	84.9079	24.3956	112.289	71.1888	71.9064	1.11917	19.936	72.988	50.8068
protein_coding	Synm	ENSRNOG00000014030	97.1024	1.11617	0.475703	0.000633156	0.00726691	84.8557	97.3872	86.8987	81.2483	96.4791	173.795	47.7394	229.59	18.6141	128.637	112.024	94.9959	26.6827	110.74	150.191	113.998	22.3834	91.7056	81.2285	92.8537
protein_coding	Mctp2	ENSRNOG00000009932	283.496	3.03039	0.339271	8.7674e-21	2.02132e-17	32.2452	168.341	407.755	166.83	34.0515	323.618	382.617	465.105	25.3829	552.915	540.838	605.284	70.1374	448.382	442.76	363.916	33.5751	272.459	105.95	227.754
processed_transcript	AC126641.1	ENSRNOG00000011160	10.9635	3.36026	1.17722	8.2546e-05	0.0015134	0	27.8249	34.7595	19.4996	1.13505	23.9717	4.91435	0	0	11.284	28.4652	2.52202	0	11.6161	4.34078	3.50763	6.71503	17.2779	15.3039	6.13185
protein_coding	Zscan2	ENSRNOG00000022164	44.9	1.44691	0.385848	8.87919e-06	0.000268472	32.2452	52.8673	70.8558	75.8317	10.2154	69.518	58.2702	57.0272	10.1532	45.1359	31.2198	73.1385	22.8709	56.5317	40.8034	27.1841	17.9067	51.8336	47.089	47.3028
protein_coding	Il16	ENSRNOG00000011680	18.1024	2.65566	0.981274	0.00017658	0.00267833	0	30.6074	12.0321	66.0819	3.40515	22.7731	30.8902	34.8088	5.92267	14.293	11.937	9.24739	0	23.2322	28.6492	11.3998	0	3.9872	28.2534	24.5274
protein_coding	Dnajb13	ENSRNOG00000017975	40.4601	2.72826	0.449143	4.06014e-11	7.96652e-09	16.9711	54.2586	34.7595	16.2497	6.81029	39.5533	39.3148	58.5084	6.76877	75.9787	59.685	71.4571	7.62363	72.0199	62.5073	49.9837	3.35751	47.8464	36.494	49.0548
protein_coding	Ppfibp2	ENSRNOG00000019667	150.994	2.03917	0.535398	2.79763e-06	0.000105305	93.3413	249.033	133.69	141.914	18.1608	269.682	129.177	183.672	81.2253	204.616	233.231	270.696	64.0385	220.706	141.51	128.028	0	134.236	145.976	176.948
protein_coding	Cyb5r2	ENSRNOG00000019751	34.7005	2.92701	0.653139	1.76249e-07	1.04525e-05	6.78846	57.0411	26.738	12.9997	2.2701	61.1279	56.8661	48.8805	16.9219	46.6404	58.7668	50.4403	3.04945	39.4948	35.5944	21.9227	0	25.2523	36.494	86.7219
protein_coding	Dkk3	ENSRNOG00000016343	1118.14	1.44026	0.431282	2.79503e-05	0.000652339	583.807	1382.9	1167.12	1760.38	221.335	1610.9	1597.16	1888.56	524.58	825.987	978.834	1056.72	641.147	1455.11	719.702	1003.18	149.969	1562.98	1722.28	1510.19
protein_coding	Rassf10	ENSRNOG00000014847	74.8821	1.79409	0.476954	6.30923e-06	0.000205596	47.5192	139.125	96.257	86.6648	1.13505	82.7025	128.475	82.2081	21.1524	48.8972	74.3767	39.5116	28.2074	141.717	138.037	63.1373	17.9067	50.5046	95.3552	114.753
protein_coding	Tmc5	ENSRNOG00000036760	11.6353	3.88488	0.973095	6.52088e-06	0.000210633	0	13.9125	28.0749	6.49986	0	16.7802	17.5513	8.88736	0	17.3021	24.7922	16.8134	3.04945	13.1649	7.81341	14.9074	0	13.2907	10.595	19.2715
protein_coding	Cln3	ENSRNOG00000019103	206.812	1.04608	0.224789	2.53042e-07	1.41e-05	112.01	290.77	291.445	193.913	73.7782	270.881	285.734	155.529	162.451	218.157	202.929	266.493	160.859	320.605	253.502	237.642	95.1295	203.347	151.862	189.211
protein_coding	Cdkn1c	ENSRNOG00000059500	88.5985	2.72088	0.511866	1.79512e-09	2.20728e-07	35.6394	201.731	72.1927	131.081	10.2154	57.5321	111.626	85.1705	16.9219	45.8881	43.1568	50.4403	6.0989	223.804	174.499	247.288	2.23834	71.7696	91.8236	92.8537
protein_coding	Slc22a18	ENSRNOG00000020562	36.3316	1.00228	0.526412	0.00238051	0.0199301	11.8798	40.3461	45.4547	46.5823	12.4855	21.5746	62.4825	28.1433	26.229	27.8338	37.6475	20.1761	19.8214	54.9829	42.5397	27.1841	6.71503	71.7696	93.0008	29.7833
protein_coding	Cabp4	ENSRNOG00000022044	13.0728	1.54019	0.958333	0.00222986	0.018895	0	20.8687	6.68451	4.33324	0	13.1844	13.339	28.1433	1.69219	15.0453	18.3646	26.9015	12.1978	19.3602	9.54972	19.2919	6.71503	13.2907	10.595	21.8995
lincRNA	AC134224.1	ENSRNOG00000062127	1091.66	1.27603	0.272098	1.04373e-07	6.75455e-06	685.634	1698.71	1331.55	1227.39	295.113	1639.67	1154.17	1469.38	896.016	1651.22	1414.08	1346.76	715.859	925.417	902.883	598.927	258.529	1403.49	1018.3	1200.09
lincRNA	AC134224.3	ENSRNOG00000062158	66933	1.15616	0.446299	0.000364176	0.00467747	52685.2	113222	61978.8	81702.2	10676.3	76798.2	66242.6	97620.2	48810.5	91376.8	84279.8	81853.7	35260.1	44900.9	49989.3	44289.9	12007.6	94722.6	91065.4	99178.3
protein_coding	Pygm	ENSRNOG00000021090	29.6821	4.41485	1.2223	1.23863e-06	5.28826e-05	0	4.17374	2.6738	2.16662	1.13505	3.59576	15.4451	5.92491	3.38439	78.9878	282.815	152.162	0	10.0673	7.81341	8.76907	0	6.64534	0	7.88381
protein_coding	Gng3	ENSRNOG00000019570	24.7893	1.01101	0.47068	0.00167743	0.0152482	10.1827	23.6512	37.4333	18.4163	9.08039	37.1562	36.5066	31.8464	9.30706	36.861	30.3016	31.9455	19.0591	23.2322	17.3631	21.0458	10.0725	27.9104	22.3673	42.047
protein_coding	Eml3	ENSRNOG00000019873	132.023	1.13519	0.276358	2.55807e-06	9.74816e-05	52.6105	176.688	125.669	97.4979	60.1576	164.206	155.855	129.607	82.0714	126.38	93.6595	232.025	98.3448	175.016	183.181	228.873	39.171	123.603	156.571	139.281
protein_coding	Gda	ENSRNOG00000018282	1241.53	1.44208	0.27389	6.80175e-09	6.67295e-07	492.163	1064.3	1578.88	1719.21	430.183	968.458	1500.98	1104.25	688.722	2388.44	2048.57	2735.55	635.811	1496.16	1008.8	1040.89	151.088	1014.08	1890.62	873.351
protein_coding	Trpm3	ENSRNOG00000027770	604.854	1.24832	0.182624	5.21566e-13	1.84995e-10	398.822	850.051	659.093	618.57	173.662	617.272	771.553	688.77	377.359	777.842	767.641	849.079	368.221	738.01	749.219	641.896	175.71	590.106	633.347	650.852
protein_coding	Cpeb3	ENSRNOG00000020689	13.5687	1.69616	0.790759	0.00100269	0.0103432	5.09134	16.695	9.35832	4.33324	6.81029	11.9859	21.0615	21.4778	1.69219	19.5589	28.4652	5.04403	6.0989	24.0066	21.7039	35.0763	0	7.9744	15.3039	9.63576
protein_coding	Lgi1	ENSRNOG00000014758	51.4243	2.31484	0.918498	6.65094e-05	0.00127914	30.5481	27.8249	26.738	24.9161	17.0257	170.199	53.3558	208.112	0	62.438	51.4209	71.4571	6.0989	20.1346	27.781	59.6297	0	78.415	15.3039	77.0861
protein_coding	Pnlip	ENSRNOG00000017725	34.6866	1.46209	0.858108	0.00171679	0.0155098	30.5481	45.9111	68.182	16.2497	3.40515	32.3618	113.732	39.9931	15.2297	27.8338	15.6099	33.6269	6.86127	84.4104	30.3855	62.2604	0	19.936	23.5445	23.6514
protein_coding	Selenop	ENSRNOG00000053086	196.028	1.7006	0.380864	2.43479e-07	1.37331e-05	78.0673	159.993	367.648	90.9981	65.8328	400.328	453.524	327.351	53.3041	197.846	190.074	274.9	109.78	179.663	263.92	222.734	13.4301	171.45	127.14	172.568
protein_coding	Dab2	ENSRNOG00000028930	322.543	2.0155	1.00678	0.000504906	0.00607072	93.3413	727.622	418.45	670.569	28.3762	203.76	563.044	333.276	50.7658	63.1902	111.106	70.6164	69.375	917.673	362.889	551.574	0	180.753	735.766	298.709
protein_coding	Cp	ENSRNOG00000011913	219.112	1.53885	0.426123	7.70563e-06	0.000240478	42.4279	140.516	315.509	172.246	78.3184	50.3406	383.319	65.9146	64.3033	291.126	717.138	279.944	71.6621	288.854	324.691	196.427	29.0984	296.382	291.952	282.065
protein_coding	AABR07012039.1	ENSRNOG00000061763	7.40939	2.64623	0.868951	0.00016192	0.00250121	3.39423	19.4774	13.369	9.74979	1.13505	8.3901	8.4246	9.62797	1.69219	13.5408	4.59115	8.40672	0.762363	11.6161	10.4179	4.38453	0	3.9872	4.7089	10.5117
protein_coding	Bcan	ENSRNOG00000018798	11.2741	2.7343	1.24416	0.000950191	0.00992374	0	15.3037	9.35832	0	4.5402	21.5746	9.12665	15.5529	0	5.26585	8.26408	0	8.38599	60.4038	18.2313	27.1841	0	7.9744	1.17723	13.1397
protein_coding	Pbxip1	ENSRNOG00000020673	720.709	1.3152	0.108503	3.07474e-35	5.67105e-31	376.759	898.745	1128.35	842.815	245.171	598.095	868.436	764.313	321.517	781.603	1119.32	853.282	380.419	1067.91	1028.77	946.182	226.073	576.815	819.349	570.262
protein_coding	S100a5	ENSRNOG00000011748	18.6777	3.26278	1.74476	0.00367977	0.0281851	3.39423	22.2599	76.2034	86.6648	0	0	9.8287	0	0	0	0	0	0	24.781	19.9676	39.4608	0	6.64534	69.4563	14.8916
protein_coding	Anxa9	ENSRNOG00000021134	17.6379	2.54236	0.848068	0.000115265	0.00197029	10.1827	44.5199	21.3904	7.58317	0	8.3901	39.3148	28.8839	1.69219	14.293	8.26408	5.04403	6.0989	53.4341	22.5721	38.5839	0	9.30347	27.0762	6.13185
protein_coding	Mtmr11	ENSRNOG00000021176	131.46	1.44162	0.470557	0.000110921	0.00190309	81.4615	179.471	148.396	109.414	32.9164	152.22	186.745	169.6	77.8409	273.824	179.055	194.195	83.8599	144.814	164.95	176.258	0	54.4918	125.963	93.7297
protein_coding	Hmgcs2	ENSRNOG00000019120	163.358	3.43453	0.972224	1.92579e-06	7.63856e-05	10.1827	254.598	34.7595	389.992	9.08039	39.5533	155.855	516.207	9.30706	975.687	137.735	178.222	18.2967	82.8616	58.1665	33.3225	16.7876	115.629	180.115	50.8068
protein_coding	Negr1	ENSRNOG00000021410	14.0298	7.0186	2.64948	4.36048e-06	0.00015319	0	22.2599	17.3797	0	0	14.383	23.8697	70.3583	0	4.51359	2.75469	15.9728	0	25.5554	24.3084	34.1994	0	6.64534	0	18.3955
protein_coding	Sema3a	ENSRNOG00000023337	229.466	1.89844	0.428031	2.44934e-07	1.37731e-05	61.0961	146.081	167.113	293.577	83.9936	360.774	131.985	396.228	44.8431	455.872	613.378	533.827	9.91072	139.393	280.415	230.626	76.1036	150.185	207.192	206.731
protein_coding	Thsd7a	ENSRNOG00000030151	194.176	1.74237	0.317854	1.84692e-09	2.22644e-07	49.2163	204.513	267.38	214.495	31.7814	228.93	226.762	210.334	94.7628	258.779	244.249	285.828	112.83	236.194	254.37	214.842	59.3161	275.117	83.583	330.244
protein_coding	Ssmem1	ENSRNOG00000010345	7.41031	2.33704	1.19141	0.00128902	0.0124802	1.69711	11.13	2.6738	18.4163	1.13505	7.19152	4.2123	6.66552	5.92267	13.5408	25.7105	9.24739	0	7.74407	0	2.63072	0	10.6325	11.7723	7.88381
protein_coding	Tmem140	ENSRNOG00000026965	87.0132	1.06044	0.424749	0.000617324	0.00713404	15.274	26.4337	104.278	45.499	22.701	103.078	160.769	131.829	67.6877	115.097	168.036	195.877	72.4245	100.673	105.915	122.767	15.6684	85.0603	40.0257	41.171
protein_coding	Tbxas1	ENSRNOG00000007918	36.8839	2.36876	0.784219	5.28768e-05	0.00106353	27.1538	43.1286	36.0964	85.5815	0	13.1844	54.7599	26.6621	0	33.0996	83.559	56.325	11.4354	52.6597	57.2983	76.2909	0	25.2523	37.6712	17.5196
protein_coding	Krba1	ENSRNOG00000007405	38.105	1.01706	0.363398	0.000291322	0.00392361	44.125	61.2148	33.4226	25.9994	23.836	86.2982	35.8046	66.6552	27.9212	49.6495	38.5657	30.2642	29.7322	58.0806	32.9899	38.5839	6.71503	38.5429	15.3039	18.3955
protein_coding	Tmem176a	ENSRNOG00000023708	939.29	1.08596	0.309951	2.032e-05	0.000510953	397.125	1406.55	954.548	1499.3	195.228	806.649	870.542	892.439	840.174	748.503	1015.56	1129.86	410.914	1347.47	1091.27	1434.62	294.342	497.071	1649.29	1304.33
protein_coding	Gpnmb	ENSRNOG00000008816	1533.42	1.35177	0.268398	1.75995e-08	1.48753e-06	977.538	2234.34	1800.81	1541.55	381.376	1450.29	1725.64	1180.54	705.644	2272.59	3448.87	4017.57	945.33	1153.09	1668.6	1235.56	263.005	1415.46	1393.83	856.707
protein_coding	Tril	ENSRNOG00000026941	240.169	1.61311	0.278245	4.1762e-10	6.26227e-08	67.8846	214.252	327.541	149.497	78.3184	178.589	273.098	236.996	139.606	422.773	185.483	161.409	147.898	551.378	421.924	426.177	63.7927	281.762	213.078	261.918
protein_coding	Cpvl	ENSRNOG00000009172	12.9058	3.65718	1.17619	1.95718e-05	0.000498389	1.69711	22.2599	34.7595	10.8331	6.81029	11.9859	40.0169	5.18429	0	46.6404	7.34585	4.20336	0	11.6161	15.6268	21.0458	0	9.30347	3.53168	5.25587
protein_coding	Fam13a	ENSRNOG00000007947	14.7889	1.95522	1.07449	0.00131875	0.0127067	0	23.6512	40.1071	15.1663	5.67524	15.5816	35.1025	2.96245	5.92267	17.3021	2.75469	0	3.81181	34.0739	32.1218	2.63072	0	26.5813	27.0762	5.25587
protein_coding	Eif4e3	ENSRNOG00000010301	628.085	1.19401	0.441337	0.000247991	0.00348623	218.928	857.008	1390.38	729.068	148.691	397.931	1298.09	559.163	366.36	345.29	341.582	501.04	211.937	1270.03	936.741	1177.69	148.85	459.857	788.741	414.338
protein_coding	Cecr2	ENSRNOG00000011566	9.43427	4.16609	1.29349	3.96544e-05	0.000855422	3.39423	15.3037	12.0321	7.58317	0	16.7802	2.10615	28.8839	0	7.52265	6.42761	26.9015	0	8.51848	16.495	9.64597	0	15.9488	5.88613	5.25587
protein_coding	Iffo1	ENSRNOG00000018533	253.397	1.06405	0.198932	5.61023e-09	5.71685e-07	178.197	382.593	299.466	277.327	88.5338	296.051	265.375	303.651	214.908	340.024	306.689	312.73	182.967	286.531	274.337	289.379	73.8653	256.51	253.103	185.707
protein_coding	Rerg	ENSRNOG00000027592	94.2473	4.36934	0.586466	1.90835e-15	1.17325e-12	10.1827	108.517	48.1285	30.3327	7.94534	123.454	102.499	171.822	6.76877	189.571	258.023	132.826	0	58.855	44.276	97.3366	8.95337	252.523	27.0762	205.855
protein_coding	Garnl3	ENSRNOG00000057044	95.2162	1.6382	0.302436	2.46064e-09	2.78429e-07	93.3413	105.735	141.712	135.414	26.1061	107.873	69.503	94.7985	30.4595	111.335	60.6032	122.738	42.6923	165.723	103.311	128.905	26.8601	164.804	54.1524	118.257
protein_coding	Ptgs1	ENSRNOG00000007415	608.795	1.41806	0.931833	0.00188429	0.0166925	44.125	649.712	983.96	2401.7	107.83	109.071	321.539	92.5766	42.3048	528.09	370.965	466.573	211.937	803.061	562.565	748.878	145.492	736.303	2555.76	293.453
ribozyme	RF00009	ENSRNOG00000054461	10.9658	3.22141	0.84634	9.29101e-06	0.000277736	0	11.13	5.34761	7.58317	0	17.9788	11.9349	26.6621	5.92267	21.0634	23.874	19.3355	0.762363	7.74407	12.1542	9.64597	0	15.9488	4.7089	17.5196
protein_coding	Ypel4	ENSRNOG00000060130	34.6772	1.35758	0.670058	0.0011802	0.0116466	8.48557	31.9987	20.0535	32.4993	0	51.5392	54.7599	66.6552	47.3814	54.9153	47.748	41.1929	13.7225	51.1109	32.1218	28.061	5.59585	31.8976	28.2534	45.5509
protein_coding	Cd59	ENSRNOG00000042821	2987.27	1.43171	0.179909	9.7464e-17	7.81576e-14	734.851	2210.69	3195.2	1889.29	715.081	2787.91	3056.73	3498.66	2540.83	5603.62	6771.95	6694.27	1290.68	2798.71	2891.83	3564.63	996.062	3087.42	1923.59	3493.4
protein_coding	Bdnf	ENSRNOG00000047466	73.4143	5.11771	1.26734	4.42429e-07	2.19718e-05	3.39423	87.6485	157.754	348.826	1.13505	44.3477	40.0169	22.959	0	16.5498	6.42761	0	4.57418	108.417	74.6615	71.0294	0	21.2651	442.637	16.6436
protein_coding	Ppp1r14d	ENSRNOG00000012648	9.56816	2.33641	0.908636	0.000518746	0.00619673	0	15.3037	17.3797	6.49986	3.40515	23.9717	9.8287	17.0341	5.92267	14.293	26.6287	5.04403	0	4.64644	7.81341	8.76907	0	6.64534	9.4178	8.75979
protein_coding	Cpxm1	ENSRNOG00000021220	46.3281	1.04235	0.898411	0.00616544	0.0420234	18.6683	65.3886	141.712	118.081	1.13505	17.9788	172.704	10.3686	7.61487	15.0453	7.34585	21.0168	7.62363	44.1412	71.1888	39.4608	22.3834	50.5046	60.0385	34.1632
protein_coding	Slc4a11	ENSRNOG00000021234	43.4834	2.23999	1.04129	0.000557106	0.00657828	1.69711	104.343	164.439	64.9986	0	8.3901	13.339	5.18429	14.3836	33.0996	25.7105	0.840672	19.8214	149.461	46.0123	115.752	0	11.9616	75.3424	14.8916
protein_coding	Syndig1	ENSRNOG00000031536	13.9496	2.49682	1.39062	0.000497998	0.00600725	5.09134	36.1724	10.6952	45.499	10.2154	5.99293	12.6369	13.331	0	21.8157	29.3834	5.04403	0	15.4881	4.34078	2.63072	0	15.9488	41.2029	3.50391
protein_coding	Myh7b	ENSRNOG00000018997	16.6849	2.11393	0.656236	4.26178e-05	0.00090246	3.39423	37.5636	6.68451	12.9997	9.08039	25.1703	29.4861	11.8498	10.9993	21.0634	31.2198	19.3355	3.81181	28.6531	15.6268	12.2767	0	19.936	11.7723	22.7754
protein_coding	Dhx35	ENSRNOG00000015928	69.7721	1.58606	0.425932	7.46249e-06	0.000235279	16.9711	75.1273	78.8772	53.0822	24.9711	133.043	64.5886	126.645	19.4602	93.2808	90.9048	36.9896	76.2363	99.8986	67.7162	120.136	16.7876	78.415	32.9623	89.3498
protein_coding	Tshz2	ENSRNOG00000048433	15.3784	1.81412	1.06631	0.00166061	0.015125	8.48557	20.8687	37.4333	19.4996	4.5402	11.9859	9.8287	0	2.53829	19.5589	11.937	15.1321	2.28709	20.909	7.81341	13.1536	0	29.2395	67.1018	5.25587
protein_coding	Cdh4	ENSRNOG00000052405	30.4195	4.09612	1.02669	3.03274e-07	1.64517e-05	0	36.1724	69.5189	64.9986	0	49.142	34.4005	17.7747	10.1532	10.5317	44.0751	58.847	0	70.4711	30.3855	53.4913	0	7.9744	29.4306	21.0235
protein_coding	Oprk1	ENSRNOG00000007647	28.6654	9.05115	2.53095	1.21697e-13	5.34424e-11	0	30.6074	25.4011	15.1663	0	56.3336	35.8046	128.126	0	35.3564	11.937	42.0336	0	61.9526	10.4179	25.4303	0	21.2651	23.5445	49.9308
protein_coding	Tox	ENSRNOG00000010777	100.065	2.02616	0.412593	2.18406e-08	1.7997e-06	59.399	97.3872	133.69	118.081	15.8907	154.618	98.9891	171.822	51.6119	135.408	191.91	94.1552	9.91072	149.461	113.728	106.983	16.7876	82.4022	65.9246	133.149
protein_coding	Fbxl4	ENSRNOG00000005641	207.373	1.37774	0.206541	1.55469e-12	4.48041e-10	100.13	235.121	278.076	191.746	128.261	248.107	243.611	208.112	97.3011	315.951	365.456	233.707	100.632	257.103	223.984	194.673	49.2435	217.967	202.483	255.786
protein_coding	Frmd3	ENSRNOG00000006503	43.5511	1.18186	0.571534	0.001356	0.0129855	22.0625	55.6498	33.4226	67.1652	19.2958	75.5109	55.462	68.877	26.229	34.6042	16.5282	11.7694	15.2473	70.4711	67.7162	36.8301	6.71503	53.1627	35.3168	98.9856
protein_coding	Rasef	ENSRNOG00000024190	66.6369	1.25712	0.419184	0.000137339	0.0022046	10.1827	65.3886	72.1927	57.4154	38.5917	123.454	49.8456	123.682	40.6126	57.1721	69.7855	53.803	35.8311	119.259	27.781	67.5218	33.5751	77.0859	62.3929	147.164
protein_coding	Acer2	ENSRNOG00000007637	50.4384	1.63705	0.435648	7.00592e-06	0.000222994	47.5192	102.952	81.551	99.6645	12.4855	55.135	49.1435	60.7303	28.7673	58.6766	50.5027	15.1321	6.86127	36.3971	31.2536	27.1841	8.95337	95.6928	75.3424	64.8224
protein_coding	Cdkn2b	ENSRNOG00000006735	1366.13	1.18456	0.154047	1.09805e-15	7.23302e-13	566.836	1796.1	1838.24	2001.96	669.679	1085.92	1618.93	1047.23	572.807	1618.12	1757.49	1495.56	779.897	2025.85	1791.01	1489.86	746.487	1395.52	1874.14	1151.04
protein_coding	Hook1	ENSRNOG00000026226	80.2522	1.83654	0.535622	1.23101e-05	0.000346109	47.5192	41.7374	106.952	25.9994	14.7556	131.844	132.687	190.338	10.9993	109.078	161.609	104.243	22.1085	150.235	121.542	82.4292	12.3109	53.1627	29.4306	56.0626
protein_coding	Cyp2j10	ENSRNOG00000042224	291.697	1.41121	0.381322	9.43239e-06	0.00027997	83.1586	190.601	546.793	121.331	41.9968	439.881	462.651	501.395	98.1472	377.637	427.896	316.093	214.224	399.594	419.32	435.823	116.394	261.826	170.698	208.483
protein_coding	Patj	ENSRNOG00000007551	31.0517	2.70321	0.864495	3.68209e-05	0.00081041	10.1827	65.3886	36.0964	16.2497	0	35.9576	53.3558	42.215	0	30.0906	50.5027	20.1761	23.6333	44.1412	33.8581	106.983	0	9.30347	34.1395	8.75979
protein_coding	Mroh7	ENSRNOG00000058870	21.1524	3.03915	0.722469	9.37233e-07	4.18555e-05	13.5769	26.4337	44.1178	25.9994	0	47.9435	22.4656	25.9215	0	20.3111	24.7922	17.6541	5.33654	41.818	28.6492	25.4303	0	7.9744	30.6079	14.0157
protein_coding	Fam151a	ENSRNOG00000007799	35.1092	2.19009	0.581876	5.94145e-06	0.000196036	8.48557	27.8249	69.5189	23.8328	9.08039	44.3477	61.7804	39.2525	0.846096	31.5951	30.3016	24.3795	35.8311	78.2152	79.0022	65.768	0	27.9104	15.3039	28.9073
protein_coding	Acot11	ENSRNOG00000007837	30.3746	2.48268	0.607447	2.20125e-06	8.51149e-05	8.48557	36.1724	69.5189	27.0828	2.2701	26.3689	57.5681	33.3276	1.69219	36.861	27.5469	9.24739	23.6333	78.9896	71.1888	42.9684	0	10.6325	17.6584	26.2794
protein_coding	Zswim5	ENSRNOG00000018160	23.8575	1.03054	0.492537	0.00159127	0.0146682	10.1827	22.2599	18.7166	21.6662	15.8907	28.7661	27.38	29.6245	5.92267	38.3655	41.3204	37.8302	5.33654	30.2019	31.2536	31.5686	15.6684	13.2907	28.2534	23.6514
protein_coding	Col8a2	ENSRNOG00000010841	86.4963	2.20344	0.565048	1.95287e-06	7.71279e-05	33.9423	119.647	45.4547	135.414	5.67524	92.2911	60.3763	119.239	38.9204	100.051	105.597	90.7926	30.4945	92.9289	98.9698	106.106	0	155.501	88.2919	210.235
protein_coding	Rsrp1	ENSRNOG00000017309	2137.01	1.20932	0.255843	9.65636e-08	6.31665e-06	1325.45	2462.51	2292.79	1787.46	585.685	2879	2186.89	2718.79	1669.35	3435.59	2741.84	2758.24	1835.01	2434.74	2410	1907.27	467.813	2530.54	2011.88	2299.44
protein_coding	Mthfr	ENSRNOG00000008553	51.2008	1.0865	0.40258	0.000370148	0.00472457	28.8509	48.6936	66.8451	62.832	31.7814	61.1279	21.7636	75.5425	35.536	60.9334	54.1756	99.1993	28.2074	77.4407	73.7933	54.3682	6.71503	57.1499	28.2534	50.8068
snRNA	RF00026	ENSRNOG00000053216	20.1955	1.76666	0.620641	0.000159691	0.00248552	3.39423	33.3899	9.35832	25.9994	4.5402	34.759	26.6779	31.8464	19.4602	33.0996	24.7922	28.5828	6.0989	16.2626	11.286	18.415	0	19.936	30.6079	25.4034
pseudogene	AC105662.3	ENSRNOG00000060851	23.9036	1.32804	0.383929	3.24049e-05	0.000739243	22.0625	57.0411	24.0642	28.1661	11.3505	37.1562	26.6779	28.8839	15.2297	35.3564	23.874	27.7422	6.0989	14.7137	17.3631	18.415	7.8342	33.2267	23.5445	19.2715
protein_coding	Plekhn1	ENSRNOG00000020295	17.7046	1.83277	1.22296	0.00200927	0.0175074	0	26.4337	5.34761	22.7495	10.2154	45.5463	0	29.6245	0	22.5679	11.0188	23.5388	12.1978	15.4881	28.6492	12.2767	4.47668	26.5813	18.8356	38.5431
protein_coding	Tmem47	ENSRNOG00000030418	300.234	1.14975	0.293505	5.14313e-06	0.000173668	81.4615	396.505	592.248	381.325	73.7782	221.738	532.154	282.174	118.453	200.102	224.967	110.128	198.977	497.944	545.202	447.222	109.679	182.082	595.676	212.863
antisense	AC141377.1	ENSRNOG00000051189	6.92608	1.89586	1.08519	0.00282784	0.0227958	1.69711	11.13	10.6952	4.33324	5.67524	14.383	6.31845	19.9966	0	5.26585	8.26408	7.56605	0.762363	4.64644	6.0771	1.75381	0	7.9744	10.595	11.3877
protein_coding	Rnf128	ENSRNOG00000055721	26.9831	3.6795	1.06485	2.08063e-06	8.07898e-05	0	55.6498	28.0749	21.6662	0	40.7519	55.462	44.4368	0	9.77944	44.0751	37.8302	18.2967	40.2692	49.4849	14.9074	0	38.5429	17.6584	22.7754
protein_coding	Alk	ENSRNOG00000008683	83.4082	1.1157	0.292707	9.41018e-06	0.00027997	30.5481	86.2573	100.268	79.0817	29.5113	92.2911	89.1604	108.13	72.7643	144.435	124.879	79.8638	60.989	86.7336	103.311	119.259	17.9067	75.7568	74.1652	92.8537
protein_coding	Clip4	ENSRNOG00000008806	9.5833	1.96001	1.14319	0.00140162	0.0133222	0	4.17374	1.3369	0	2.2701	5.99293	2.10615	0	4.23048	30.0906	55.0938	16.8134	1.52473	7.74407	5.20894	3.50763	1.11917	11.9616	30.6079	7.88381
protein_coding	Etv1	ENSRNOG00000006867	1941.43	1.48689	0.180427	8.40661e-18	1.09403e-14	694.12	2047.91	2668.46	1554.55	539.148	2129.89	2543.53	2866.17	1150.69	2136.43	2548.09	2482.5	958.29	2752.24	2678.26	3137.57	466.694	1649.37	1548.05	2276.67
protein_coding	Pygl	ENSRNOG00000006388	76.7206	1.14245	0.329509	3.35053e-05	0.000756391	30.5481	98.7785	125.669	95.3313	36.3216	89.894	112.328	60.7303	49.9197	83.5014	48.6662	113.491	52.603	127.777	128.487	57.8758	24.6218	77.0859	61.2157	59.5665
protein_coding	Dact1	ENSRNOG00000008445	50.3981	3.59146	0.800843	2.55548e-08	2.04928e-06	13.5769	16.695	40.1071	14.083	0	88.6954	70.9071	154.048	7.61487	74.4742	78.9678	116.853	1.52473	66.599	69.4525	56.9989	0	62.4662	18.8356	56.0626
protein_coding	Prima1	ENSRNOG00000008915	6.52119	4.02942	1.18934	3.24251e-05	0.000739243	3.39423	18.0862	18.7166	4.33324	0	16.7802	10.5308	8.88736	0	7.52265	6.42761	3.36269	0	6.96967	1.73631	2.63072	0	6.64534	11.7723	2.62794
protein_coding	Zfp839	ENSRNOG00000031661	21.5457	1.21608	1.13831	0.00418655	0.0312239	3.39423	20.8687	28.0749	7.58317	1.13505	26.3689	40.0169	25.9215	5.07658	34.6042	20.2011	29.4235	7.62363	47.2389	24.3084	27.1841	23.5026	23.9232	1.17723	33.2872
protein_coding	Rdh5	ENSRNOG00000053850	354.556	1.29751	0.277481	1.34729e-07	8.42353e-06	112.01	286.597	425.135	327.16	116.91	195.37	434.569	231.071	163.297	825.234	536.247	724.659	250.817	380.234	478.354	426.177	128.705	467.832	218.964	361.779
protein_coding	Plppr3	ENSRNOG00000027940	67.3679	1.3733	0.405238	3.38115e-05	0.000762371	13.5769	57.0411	68.182	41.1658	15.8907	38.3548	65.9927	47.3992	36.3821	119.61	33.0563	57.1657	41.93	218.383	135.432	138.551	45.886	69.1115	37.6712	66.5744
protein_coding	Cyp4f6	ENSRNOG00000043233	130.67	1.22783	0.180441	7.85752e-13	2.54253e-10	50.9134	125.212	157.754	144.08	69.238	185.781	167.088	156.269	77.8409	165.498	165.282	147.958	60.2267	125.454	140.641	113.998	73.8653	215.309	151.862	119.133
protein_coding	AABR07056118.1	ENSRNOG00000048230	38.3144	2.55195	0.741772	1.43289e-05	0.000392369	0	34.7812	38.7702	14.083	0	100.681	32.9964	135.532	26.229	88.015	37.6475	74.8198	13.7225	45.69	42.5397	41.2146	1.11917	10.6325	9.4178	18.3955
lincRNA	AABR07056200.1	ENSRNOG00000058241	31.5298	3.6433	0.749788	8.50324e-08	5.74483e-06	0	29.2162	28.0749	6.49986	1.13505	67.1208	16.1472	112.573	11.8453	81.9969	66.1126	65.5724	3.81181	48.0133	30.3855	24.5534	0	5.31627	12.9495	19.2715
protein_coding	Tmtc2	ENSRNOG00000004585	37.3419	1.4479	0.689034	0.000711148	0.00793864	3.39423	48.6936	36.0964	17.333	19.2958	26.3689	25.9759	34.0682	36.3821	39.1178	52.3392	26.9015	15.2473	79.764	83.343	70.1525	0	55.8208	42.3801	34.1632
protein_coding	Avpr1a	ENSRNOG00000004400	19.9527	2.83343	1.13289	0.000388023	0.00491988	0	11.13	26.738	109.414	3.40515	16.7802	6.31845	15.5529	2.53829	15.7976	33.9745	23.5388	0	25.5554	18.2313	34.1994	0	2.65813	47.089	6.13185
protein_coding	Cpq	ENSRNOG00000005931	49.0525	1.6163	1.72135	0.00168967	0.0153141	20.3654	126.603	72.1927	140.83	15.8907	7.19152	95.4788	1.48123	0	12.7885	6.42761	0	9.91072	88.2824	72.057	72.7833	1.11917	27.9104	196.597	13.1397
protein_coding	Angpt1	ENSRNOG00000005854	37.5038	2.02548	1.24853	0.00149425	0.0139686	44.125	109.908	86.8987	57.4154	0	4.79435	89.8624	4.44368	0	18.0544	20.2011	0	19.8214	79.764	26.9129	38.5839	0	17.2779	115.368	16.6436
snRNA	RF00003	ENSRNOG00000055394	10.2196	1.69317	0.786656	0.00104685	0.0106373	10.1827	15.3037	6.68451	12.9997	2.2701	14.383	6.31845	16.2935	2.53829	12.0362	16.5282	21.0168	1.52473	7.74407	10.4179	7.01525	0	15.9488	9.4178	15.7676
protein_coding	Tigd5	ENSRNOG00000008686	7.66084	2.76275	1.29644	0.000464025	0.00567163	1.69711	4.17374	8.02141	2.16662	0	22.7731	4.91435	5.92491	0	26.3293	8.26408	18.4948	3.04945	5.42085	19.9676	6.13835	0	2.65813	10.595	2.62794
protein_coding	Tob2	ENSRNOG00000050500	288.613	1.29372	0.210838	3.79083e-11	7.51807e-09	213.836	356.159	411.766	298.994	74.9132	286.462	294.159	305.873	201.371	346.042	325.972	439.671	138.75	511.883	374.175	313.056	102.964	307.015	217.787	251.406
protein_coding	Csdc2	ENSRNOG00000005332	234.895	1.39803	0.167808	6.16573e-18	8.74776e-15	103.524	274.075	181.819	291.41	79.4534	180.987	195.17	243.662	178.526	446.845	371.883	359.808	91.4836	272.591	267.392	212.211	99.6062	313.66	227.204	306.592
protein_coding	Pgr	ENSRNOG00000006831	5.80877	6.26998	2.60341	2.76625e-05	0.000648034	0	2.78249	20.0535	2.16662	0	7.19152	13.339	8.14675	0	3.00906	1.83646	0	0	22.4578	3.47263	5.26144	0	13.2907	3.53168	9.63576
protein_coding	Nlrx1	ENSRNOG00000052386	26.7509	1.4589	0.548673	0.000336849	0.00441566	15.274	25.0424	40.1071	54.1655	6.81029	26.3689	21.0615	40.7337	12.6914	20.3111	25.7105	24.3795	11.4354	64.2758	47.7486	28.9379	0	18.6069	32.9623	18.3955
snoRNA	RF00421	ENSRNOG00000052812	6.39448	1.33946	1.10725	0.00612411	0.04185	3.39423	5.56498	8.02141	3.24993	1.13505	4.79435	8.4246	10.3686	1.69219	10.5317	9.18231	10.0881	1.52473	4.64644	4.34078	7.89216	0	9.30347	10.595	13.1397
protein_coding	Tmem25	ENSRNOG00000014218	36.4957	1.41789	0.420524	3.68014e-05	0.00081041	15.274	50.0849	30.7488	40.0825	5.67524	46.7449	27.38	39.2525	34.69	68.4561	66.1126	95.8366	27.4451	35.6227	37.3307	51.7375	0	19.936	16.4812	21.0235
protein_coding	Cyp1a1	ENSRNOG00000019500	2493.81	1.55587	0.688058	0.000597747	0.0069426	616.053	1324.47	890.377	1408.3	1704.84	4392.82	2428.39	6392.23	269.905	4445.88	6183.37	4935.58	180.68	1246.02	2496.82	2758.75	832.663	3702.78	439.105	3227.1
protein_coding	Rab27a	ENSRNOG00000052499	12.0923	1.60642	0.95167	0.00200101	0.0174664	0	15.3037	1.3369	8.66648	4.5402	16.7802	16.8492	13.331	6.76877	16.5498	19.2828	49.5996	7.62363	13.1649	3.47263	8.76907	0	17.2779	5.88613	16.6436
protein_coding	Fam214a	ENSRNOG00000058522	163.688	1.31764	0.310334	6.9914e-07	3.28953e-05	159.529	217.034	240.642	179.83	43.1319	204.958	165.684	213.297	73.6104	114.344	201.093	199.239	38.1181	209.09	204.885	192.043	43.6477	158.159	175.407	240.018
protein_coding	Scg3	ENSRNOG00000010784	23.1818	2.05358	0.798502	0.000234802	0.00334158	0	13.9125	4.01071	21.6662	10.2154	19.1774	14.7431	87.3924	10.1532	30.0906	16.5282	12.6101	5.33654	18.5858	19.9676	50.8606	0	62.4662	28.2534	37.6671
protein_coding	Sema3b	ENSRNOG00000016512	2849.32	1.13787	0.22175	1.49165e-08	1.30388e-06	2294.5	2739.36	4050.81	1974.87	858.097	3405.18	3237.86	3077.99	1927.41	3799.69	3383.68	4469.01	1957.75	4792.03	4734.06	3547.96	703.959	2324.54	1635.17	2072.57
protein_coding	Cck	ENSRNOG00000019321	24.5108	8.67928	2.62746	4.21576e-10	6.2706e-08	0	50.0849	45.4547	8.66648	0	14.383	77.2255	29.6245	0	7.52265	3.67292	27.7422	0	78.9896	70.3207	48.2299	0	18.6069	7.06335	2.62794
protein_coding	Rfx2	ENSRNOG00000045846	36.7402	1.47615	0.522335	0.000178056	0.00269627	5.09134	44.5199	64.1713	54.1655	2.2701	49.142	28.082	42.215	20.3063	38.3655	15.6099	50.4403	19.8214	61.1782	68.5844	52.6144	15.6684	22.5941	31.7851	48.1788
protein_coding	Gsta1	ENSRNOG00000013484	3117.98	3.53262	0.442932	4.67225e-18	7.18125e-15	419.187	3345.95	2279.42	4695.07	153.232	5227.03	3141.67	3198.71	137.068	5311.74	8172.25	6630.38	447.507	1868.65	3187.87	2795.58	320.083	3765.25	3749.46	3513.55
protein_coding	Gsta3	ENSRNOG00000056847	6.35895	1.987	1.16171	0.00163984	0.0149952	3.39423	5.56498	1.3369	1.08331	2.2701	8.3901	14.7431	4.44368	2.53829	10.5317	9.18231	8.40672	0	13.9393	8.68156	1.75381	0	10.6325	17.6584	2.62794
protein_coding	Aff3	ENSRNOG00000018830	22.2541	1.021	0.581991	0.00294697	0.0235911	3.39423	36.1724	28.0749	21.6662	19.2958	21.5746	37.2087	28.8839	6.76877	46.6404	33.0563	22.6981	10.6731	27.1043	15.6268	30.6917	12.3109	13.2907	21.1901	8.75979
protein_coding	Npas2	ENSRNOG00000013408	222.614	1.26016	0.348926	1.37887e-05	0.000379016	154.437	233.729	391.712	100.748	32.9164	202.561	194.468	189.597	204.755	376.885	278.224	430.424	121.978	281.884	233.534	240.272	55.9585	283.091	198.951	246.15
protein_coding	Col3a1	ENSRNOG00000003357	1370.5	1.40171	0.657795	0.00062088	0.00715719	633.024	3636.72	1842.25	5021.14	337.109	1154.24	2040.86	1168.69	302.056	241.477	763.968	314.411	170.007	1978.61	1350.85	1340.79	174.591	563.525	3389.23	986.352
protein_coding	Nabp1	ENSRNOG00000015416	103.434	1.79924	0.499055	9.48044e-06	0.00028067	20.3654	196.166	207.22	350.993	13.6206	38.3548	129.879	53.3241	16.9219	38.3655	79.8861	17.6541	16.0096	133.198	107.651	52.6144	35.8135	82.4022	403.788	74.4582
protein_coding	Clk1	ENSRNOG00000025768	1275.28	1.10914	0.20545	3.54158e-09	3.79773e-07	914.745	1295.25	1229.95	1094.14	454.02	1739.15	1166.81	1850.05	1059.31	1887.43	1527.02	2068.05	689.176	1216.59	1173.75	1291.68	410.736	1674.62	1120.72	1642.46
protein_coding	Kcne4	ENSRNOG00000048478	56.5282	2.72264	0.581175	1.23904e-07	7.8803e-06	1.69711	86.2573	120.321	82.3316	0	13.1844	89.1604	22.2184	18.6141	54.9153	47.748	68.9351	14.4849	136.296	97.2335	102.598	6.71503	49.1755	90.6463	28.0313
processed_transcript	AABR07068161.1	ENSRNOG00000053200	173.781	1.43325	0.286407	3.26686e-08	2.53203e-06	122.192	165.558	268.717	152.747	68.1029	159.412	173.406	221.443	92.2245	225.679	174.464	175.7	60.2267	265.622	251.765	186.781	35.8135	245.877	194.242	235.638
protein_coding	Dusp28	ENSRNOG00000057389	18.1602	1.89069	0.622681	8.79822e-05	0.00158937	3.39423	26.4337	16.0428	8.66648	0	26.3689	33.6984	22.2184	10.1532	29.3383	23.874	36.1489	5.33654	26.3299	19.9676	10.5229	11.1917	26.5813	9.4178	17.5196
protein_coding	Mtcl1	ENSRNOG00000025527	33.6442	1.55854	0.420686	9.37857e-06	0.0002799	20.3654	83.4748	56.1499	22.7495	14.7556	40.7519	35.1025	20.7372	5.92267	44.3836	24.7922	14.2914	20.5838	37.1716	47.7486	53.4913	13.4301	31.8976	51.7979	33.2872
protein_coding	Sparcl1	ENSRNOG00000015093	86.3596	5.12931	1.36934	9.11716e-08	6.09264e-06	0	275.467	65.5082	64.9986	6.81029	44.3477	619.208	52.5835	4.23048	14.293	47.748	21.8575	0	201.346	103.311	45.5992	0	25.2523	40.0257	94.6057
protein_coding	Hs3st1	ENSRNOG00000010598	99.8278	2.2168	0.544008	7.1546e-07	3.34075e-05	6.78846	132.168	201.872	178.746	52.2122	63.5251	149.537	102.945	21.9985	78.2355	66.1126	73.9791	23.6333	176.565	189.258	147.32	3.35751	111.642	186.002	30.6592
protein_coding	Igfbp3	ENSRNOG00000061910	299.087	1.51071	0.339656	2.34085e-07	1.32845e-05	30.5481	276.858	255.348	305.494	91.939	492.619	242.909	620.634	116.761	288.87	310.362	328.703	128.077	510.335	468.804	505.975	185.782	156.83	226.027	438.865
protein_coding	Efemp1	ENSRNOG00000003553	94.9361	3.6523	0.730558	6.7977e-08	4.74912e-06	0	20.8687	224.6	180.913	0	19.1774	154.451	62.9521	5.92267	78.9878	59.685	52.1217	24.3956	258.652	161.477	216.596	0	33.2267	241.331	103.365
protein_coding	Gli2	ENSRNOG00000007261	6.25926	1.48073	1.37995	0.00569273	0.0393836	1.69711	11.13	8.02141	4.33324	0	2.39717	9.12665	10.3686	4.23048	14.293	6.42761	10.9287	1.52473	3.87204	1.73631	1.75381	0	14.6197	4.7089	14.0157
protein_coding	Dstyk	ENSRNOG00000021298	429.376	1.33474	0.31435	7.78243e-07	3.56177e-05	190.077	467.459	502.675	239.412	170.257	617.272	508.986	613.228	381.589	509.283	564.712	392.594	228.709	473.163	582.533	661.188	63.7927	588.777	361.408	470.4
protein_coding	Casq1	ENSRNOG00000006930	38.4669	1.38339	0.970137	0.00274576	0.0222508	0	23.6512	14.7059	29.2494	9.08039	15.5816	13.339	8.14675	3.38439	39.1178	277.306	189.992	2.28709	17.037	19.0994	12.2767	12.3109	27.9104	32.9623	21.8995
protein_coding	Atp1a2	ENSRNOG00000007290	70.7645	2.78073	0.518811	2.32959e-09	2.66876e-07	8.48557	66.7798	66.8451	15.1663	3.40515	137.837	78.6296	133.31	13.5375	74.4742	63.3579	93.3146	52.603	192.827	124.146	140.305	3.35751	51.8336	22.3673	72.7062
protein_coding	Coq8a	ENSRNOG00000043201	110.394	1.1495	0.361142	7.88086e-05	0.00146085	89.9471	168.341	133.69	73.6651	44.2669	115.064	88.4583	234.774	94.7628	141.426	191.91	140.392	48.0289	147.912	66.848	112.244	26.8601	127.59	67.1018	94.6057
protein_coding	G0s2	ENSRNOG00000006019	30.7835	2.25727	0.61406	6.12678e-06	0.000201072	5.09134	26.4337	25.4011	40.0825	1.13505	33.5604	20.3595	72.5801	2.53829	45.8881	48.6662	50.4403	18.2967	25.5554	24.3084	66.6449	2.23834	25.2523	40.0257	41.171
protein_coding	Camk1g	ENSRNOG00000006470	55.3086	2.39856	0.86286	4.03786e-05	0.000866989	16.9711	8.34748	21.3904	28.1661	0	62.3265	27.38	136.273	21.1524	146.692	101.924	186.629	6.86127	51.8853	105.047	39.4608	0	55.8208	25.899	63.9464
protein_coding	Rbfox1	ENSRNOG00000002827	19.9818	7.90788	2.53279	1.44048e-09	1.80736e-07	0	9.73872	29.4119	8.66648	0	13.1844	17.5513	5.18429	0	45.1359	113.861	65.5724	0	17.037	26.0447	4.38453	0	5.31627	37.6712	0.875979
protein_coding	Zfp597	ENSRNOG00000007576	31.6898	1.14259	0.43781	0.000457565	0.00561126	10.1827	31.9987	36.0964	21.6662	19.2958	32.3618	45.6333	22.959	12.6914	53.4108	52.3392	79.0232	21.3462	37.946	25.1765	33.3225	7.8342	34.5557	23.5445	32.4112
protein_coding	NEWGENE_6497122	ENSRNOG00000004461	32.5832	1.12179	0.395664	0.000269102	0.00367109	20.3654	38.9549	36.0964	62.832	9.08039	37.1562	31.5923	19.9966	15.2297	58.6766	33.9745	29.4235	31.2569	54.2085	39.067	30.6917	15.6684	34.5557	35.3168	17.5196
protein_coding	Pkd1	ENSRNOG00000010771	146.426	1.45235	0.452549	4.46872e-05	0.000934479	134.072	204.513	145.722	201.496	27.2412	202.561	169.896	145.16	103.224	189.571	141.408	258.086	70.8998	220.706	211.83	82.4292	7.8342	128.92	113.014	169.94
protein_coding	AABR07029269.1	ENSRNOG00000032329	5.24173	6.20613	2.59625	2.03339e-05	0.000510953	0	6.95623	14.7059	3.24993	0	11.9859	3.51025	2.96245	0	6.77038	4.59115	12.6101	0	3.09763	1.73631	5.26144	0	21.2651	0	6.13185
protein_coding	AC115666.1	ENSRNOG00000022971	41.4838	1.02696	0.489785	0.0016516	0.0150727	33.9423	38.9549	76.2034	40.0825	14.7556	53.9364	32.9964	83.6893	31.3056	66.9516	38.5657	41.1929	6.86127	50.3365	37.3307	42.0915	20.1451	42.5302	54.1524	23.6514
protein_coding	Zfp672	ENSRNOG00000002713	156.673	1.27324	0.219527	4.98222e-10	7.23559e-08	44.125	207.296	167.113	185.246	97.6142	157.015	191.66	191.078	96.455	232.45	141.408	179.063	106.731	219.157	166.686	161.351	53.7202	187.398	164.812	183.08
protein_coding	Smcr8	ENSRNOG00000005165	25.9142	1.18813	0.643904	0.00211983	0.0182333	30.5481	41.7374	18.7166	42.2491	19.2958	37.1562	18.2533	29.6245	5.07658	26.3293	34.8928	16.8134	3.81181	53.4341	47.7486	12.2767	11.1917	31.8976	18.8356	18.3955
protein_coding	Sat2	ENSRNOG00000011714	254.816	1.81571	0.281682	5.51255e-12	1.37397e-09	84.8557	267.119	310.161	123.497	56.7524	322.42	355.939	406.597	159.912	495.742	443.505	511.969	98.3448	259.426	210.962	270.964	47.0052	269.801	130.672	270.677
protein_coding	Smg6	ENSRNOG00000003041	78.1747	1.43614	0.412881	2.41526e-05	0.000583861	30.5481	101.561	88.2356	212.329	18.1608	49.142	104.605	51.1023	15.2297	91.024	67.9491	108.447	35.0687	82.8616	104.179	55.2451	32.456	82.4022	177.761	55.1866
protein_coding	Slfn5	ENSRNOG00000021719	41.6512	4.99467	1.48312	1.84957e-06	7.36791e-05	0	90.431	110.963	154.913	2.2701	1.19859	73.7153	2.22184	0	7.52265	1.83646	8.40672	0	68.9223	48.6168	55.2451	0	10.6325	174.229	21.8995
protein_coding	Tbx2	ENSRNOG00000003517	17.436	1.93606	0.570301	2.98877e-05	0.000687343	3.39423	11.13	28.0749	19.4996	1.13505	26.3689	22.4656	28.8839	3.38439	20.3111	14.6917	20.1761	5.33654	35.6227	28.6492	27.1841	8.95337	13.2907	11.7723	18.3955
protein_coding	Ypel2	ENSRNOG00000005447	137.856	1.33716	0.349142	5.96607e-06	0.000196497	125.586	171.123	254.011	122.414	46.537	134.242	159.365	169.6	54.1502	163.241	82.6408	200.921	83.0976	250.908	161.477	159.597	17.9067	127.59	148.33	124.389
protein_coding	Abcc3	ENSRNOG00000002948	44.5209	1.83362	0.503041	1.00234e-05	0.000292982	8.48557	61.2148	65.5082	77.9983	21.5659	45.5463	37.2087	73.3207	19.4602	46.6404	58.7668	9.24739	11.4354	81.3128	61.6391	42.0915	7.8342	61.1371	55.3296	44.6749
protein_coding	Stat5a	ENSRNOG00000019496	49.3636	1.20888	0.384988	8.54193e-05	0.00154762	30.5481	62.6061	44.1178	90.9981	31.7814	46.7449	54.0579	51.1023	28.7673	57.9244	71.622	98.3586	10.6731	64.2758	27.781	55.2451	7.8342	35.8848	56.5068	60.4425
protein_coding	St6galnac2	ENSRNOG00000012083	195.264	1.00231	0.485485	0.00121064	0.0119024	142.558	233.729	110.963	211.246	76.0483	192.972	150.239	342.904	168.373	452.863	263.532	279.944	136.463	99.8986	177.104	169.243	15.6684	337.583	108.305	235.638
protein_coding	Usp54	ENSRNOG00000027012	826.46	2.37987	0.218219	3.39249e-29	3.12855e-25	232.505	987.785	1144.39	786.483	124.855	883.358	990.593	1066.48	269.059	1071.98	1304.81	969.295	352.212	1555.78	1262.3	1250.47	69.3886	748.265	570.954	888.242
protein_coding	Sall2	ENSRNOG00000013287	71.0205	1.03468	0.38135	0.000361844	0.00465401	45.8221	83.4748	156.418	94.248	45.402	104.277	96.8829	100.723	16.9219	94.7854	81.7225	24.3795	38.1181	67.3734	106.783	53.4913	33.5751	54.4918	43.5573	77.9621
protein_coding	Arl11	ENSRNOG00000014653	116.688	2.53464	0.484008	1.92959e-09	2.27468e-07	5.09134	274.075	117.647	137.58	24.9711	95.8869	152.345	127.385	32.9978	159.48	171.709	224.459	57.9396	147.912	118.069	90.3214	5.59585	110.313	180.115	99.8616
protein_coding	Trim13	ENSRNOG00000009075	353.992	1.23805	0.310337	3.70385e-06	0.000133426	122.192	254.598	554.814	246.995	123.72	534.569	525.836	701.361	93.9167	236.211	235.985	175.7	282.837	488.651	507.872	527.898	161.161	510.362	194.242	600.921
protein_coding	Kcnrg	ENSRNOG00000021831	147.682	1.33732	0.191927	1.87787e-13	7.8717e-11	56.0048	190.601	140.375	125.664	69.238	160.611	184.639	243.662	69.3799	195.589	243.331	190.833	54.8901	140.168	153.664	164.858	73.8653	154.172	169.52	172.568
protein_coding	Stc1	ENSRNOG00000015075	60.7858	3.29699	1.45664	0.000225479	0.00323133	0	101.561	165.776	265.411	0	1.19859	65.9927	2.96245	3.38439	11.284	7.34585	10.0881	3.81181	115.387	75.5296	101.721	0	34.5557	229.559	20.1475
miRNA	Mir23b	ENSRNOG00000035467	22.0882	1.76758	0.723716	0.000490264	0.00592169	6.78846	47.3024	18.7166	18.4163	0	16.7802	30.8902	37.7713	13.5375	30.0906	44.0751	27.7422	12.9602	29.4275	14.7587	27.1841	0	17.2779	20.0128	28.0313
protein_coding	Cage1	ENSRNOG00000024111	15.7711	2.14365	0.844886	0.000263497	0.00361603	0	13.9125	10.6952	4.33324	3.40515	16.7802	20.3595	6.66552	1.69219	48.8972	41.3204	8.40672	7.62363	28.6531	17.3631	35.9532	6.71503	9.30347	7.06335	26.2794
protein_coding	Zkscan8	ENSRNOG00000053635	84.0263	1.64054	0.390984	1.08959e-06	4.76219e-05	56.0048	87.6485	110.963	56.3321	24.9711	83.901	101.095	129.607	25.3829	129.39	157.936	131.145	28.9698	98.3497	79.0022	80.6754	5.59585	73.0987	111.836	108.621
protein_coding	Elmo1	ENSRNOG00000059705	5.94164	3.35233	1.56054	0.0010528	0.0106722	0	20.8687	2.6738	9.74979	3.40515	10.7873	4.2123	5.92491	0	0	0	0	0	29.4275	6.0771	7.01525	0	6.64534	9.4178	2.62794
protein_coding	Akr1c19	ENSRNOG00000038319	357.687	1.64355	0.406232	1.32336e-06	5.5347e-05	203.654	264.337	275.402	194.996	34.0515	360.774	346.813	484.361	169.219	661.993	812.634	896.997	87.6717	264.073	307.327	236.765	86.1762	535.614	187.179	743.706
snRNA	RF00026	ENSRNOG00000054187	11.4293	1.38362	0.748283	0.00220389	0.0187667	10.1827	15.3037	21.3904	8.66648	2.2701	19.1774	16.8492	19.2559	5.07658	10.5317	12.8552	4.20336	3.04945	15.4881	17.3631	16.6612	0	10.6325	8.24058	11.3877
protein_coding	Itga8	ENSRNOG00000016538	2612.18	1.52957	0.216188	6.81835e-14	3.17557e-11	1045.42	3441.94	4026.75	3756.92	576.605	2300.09	3317.19	2771.37	1154.08	1724.19	1969.6	1927.66	1168.7	5315.53	4128.95	4613.41	621.14	1859.37	3469.28	3055.41
protein_coding	Wnt5a	ENSRNOG00000015618	42.0929	3.49617	1.30656	0.000188087	0.00282268	6.78846	80.6923	24.0642	309.827	1.13505	5.99293	19.6574	4.44368	0	0	0.918231	0	0	29.4275	18.2313	21.0458	1.11917	10.6325	275.471	32.4112
protein_coding	Mustn1	ENSRNOG00000017369	38.7959	6.37967	1.53815	8.36366e-10	1.13426e-07	0	4.17374	21.3904	20.5829	0	5.99293	14.041	11.1092	0	66.1993	391.166	139.552	0.762363	21.6834	8.68156	11.3998	0	23.9232	28.2534	7.00783
protein_coding	AC130232.2	ENSRNOG00000060701	52.8011	1.27948	0.285871	4.70243e-07	2.31903e-05	13.5769	63.9973	57.4868	46.5823	32.9164	81.5039	61.7804	83.6893	21.9985	77.4833	45.9115	51.281	35.8311	48.7877	46.8804	59.6297	23.5026	67.7824	63.5702	71.8302
protein_coding	Arrdc2	ENSRNOG00000019009	129.164	1.46867	0.221897	2.10048e-12	5.86988e-10	74.673	137.733	106.952	163.58	41.9968	170.199	105.308	168.86	71.9182	212.139	126.716	248.839	67.0879	176.565	137.169	180.643	52.601	176.766	77.6969	85.8459
protein_coding	Zfp869	ENSRNOG00000033351	145.743	1.24581	0.224932	1.40642e-09	1.78897e-07	101.827	201.731	175.134	141.914	45.402	190.575	139.708	146.641	118.453	185.057	224.048	176.541	80.0481	161.851	140.641	178.889	49.2435	206.005	115.368	135.777
protein_coding	Lpl	ENSRNOG00000012181	32.9243	4.96074	1.52494	4.70727e-05	0.000969187	3.39423	115.473	14.7059	25.9994	0	0	14.041	0	0	23.3202	106.515	38.6709	0	8.51848	1.73631	32.4455	0	19.936	221.318	32.4112
protein_coding	Mfap3l	ENSRNOG00000011775	76.7593	1.10693	0.347805	9.25874e-05	0.00164834	81.4615	102.952	90.9094	85.5815	21.5659	59.9293	129.879	77.7644	32.9978	81.9969	68.8673	54.6437	48.0289	144.814	77.2659	73.6602	23.5026	89.0475	103.596	86.7219
protein_coding	Ankrd37	ENSRNOG00000031335	30.4372	1.29678	0.486452	0.000316379	0.00419503	5.09134	47.3024	29.4119	22.7495	10.2154	37.1562	56.8661	48.8805	34.69	51.154	47.748	44.5556	6.86127	37.1716	23.4402	19.2919	14.5492	21.2651	15.3039	35.0391
unprocessed_pseudogene	AABR07026012.1	ENSRNOG00000022358	168.19	1.42943	0.410156	1.7304e-05	0.000455935	79.7644	230.947	157.754	171.163	30.6463	210.951	208.509	298.467	142.99	187.314	179.055	126.101	80.8105	246.262	243.952	206.073	15.6684	147.526	200.128	199.723
protein_coding	Dnajc28	ENSRNOG00000002026	9.07405	1.69309	1.8205	0.00325938	0.0255354	0	18.0862	5.34761	27.0828	7.94534	9.58869	4.2123	9.62797	2.53829	24.8247	2.75469	0	0	13.9393	8.68156	2.63072	2.23834	15.9488	5.88613	20.1475
protein_coding	Apbb3	ENSRNOG00000017849	135.634	1.00174	0.414407	0.0007154	0.00796308	72.9759	116.865	105.615	194.996	54.4823	166.603	139.006	111.833	118.453	131.646	167.118	270.696	102.157	194.376	183.181	149.951	7.8342	146.197	127.14	151.544
protein_coding	Pcdhb4	ENSRNOG00000027469	11.1771	2.58715	1.31799	0.000782301	0.0085087	1.69711	38.9549	14.7059	4.33324	0	7.19152	5.6164	28.1433	5.07658	13.5408	2.75469	1.68134	0.762363	33.2995	26.9129	5.26144	0	6.64534	12.9495	14.0157
protein_coding	Pcdhb9	ENSRNOG00000020072	53.5517	1.27017	0.996846	0.00270701	0.0220044	18.6683	109.908	72.1927	25.9994	3.40515	67.1208	72.3112	124.423	14.3836	52.6585	19.2828	80.7045	52.603	40.2692	40.8034	78.9216	0	41.2011	69.4563	86.7219
protein_coding	Pcdhb10	ENSRNOG00000029244	24.5672	2.10846	0.78757	0.00019281	0.00286097	11.8798	94.6047	29.4119	18.4163	3.40515	17.9788	41.421	9.62797	3.38439	27.8338	6.42761	0.840672	10.6731	69.6967	15.6268	41.2146	8.95337	7.9744	55.3296	16.6436
protein_coding	Ppp2r2b	ENSRNOG00000018851	209.152	1.06418	0.344733	0.00010808	0.00186302	169.711	235.121	248.664	93.1647	123.72	256.497	319.433	326.61	117.607	218.157	282.815	210.168	82.3352	318.281	254.37	363.039	31.3368	163.475	153.039	215.491
protein_coding	Tnfaip8	ENSRNOG00000026136	546.264	1.06015	0.167169	2.2668e-11	4.80561e-09	191.774	468.85	743.318	558.988	379.106	680.797	647.29	788.753	238.599	447.598	662.044	563.25	341.539	949.424	739.669	838.323	191.378	378.784	495.612	620.193
protein_coding	Slc14a1	ENSRNOG00000016753	11.9861	5.8438	2.77514	0.00250006	0.0207427	0	5.56498	32.0857	38.9992	0	0	0.70205	0	0	0	0	0	0	37.946	46.0123	56.122	0	5.31627	4.7089	12.2637
protein_coding	Mbp	ENSRNOG00000016516	3135.96	1.16371	0.355877	4.73436e-05	0.000973473	1841.37	1885.14	3561.51	1401.8	1123.7	3785.14	4104.89	6149.31	1727.73	4134.45	5736.19	5564.41	1250.28	4753.31	4774.86	4626.56	588.684	2186.32	1206.66	2316.96
protein_coding	Pllp	ENSRNOG00000016558	1156.49	1.78838	0.267771	1.14625e-12	3.5225e-10	548.168	1266.03	1775.41	883.981	161.177	1379.57	1623.84	1814.5	531.349	1298.41	1364.49	1880.58	478.764	2042.11	1750.2	1703.83	143.254	587.448	1024.19	872.475
protein_coding	AC128848.1	ENSRNOG00000025764	10.8205	1.26113	1.24423	0.00511681	0.03627	1.69711	8.34748	6.68451	4.33324	1.13505	7.19152	37.9107	16.2935	1.69219	21.8157	19.2828	15.9728	6.0989	5.42085	21.7039	4.38453	0	7.9744	18.8356	9.63576
protein_coding	Hmox1	ENSRNOG00000014117	1497.38	1.02467	0.282289	1.43596e-05	0.000392369	1396.73	2145.3	1371.66	2216.45	804.75	2596.14	1197.7	1082.78	670.108	2193.6	2556.35	1947.84	1168.7	1129.86	1162.46	894.445	529.368	2129.17	1650.47	1103.73
protein_coding	Nkd1	ENSRNOG00000014293	293.401	1.52621	0.348954	3.82461e-07	1.94328e-05	261.356	466.067	195.188	542.738	91.939	437.484	114.434	358.457	133.683	246.743	215.784	186.629	80.0481	478.584	419.32	430.561	77.2228	378.784	364.94	388.058
protein_coding	Cacna1a	ENSRNOG00000052707	97.3257	1.58081	0.354882	3.34943e-07	1.76506e-05	37.3365	100.17	117.647	50.9156	24.9711	61.1279	140.41	108.13	31.3056	177.534	134.98	206.805	48.7912	89.8313	144.114	142.059	25.7409	131.578	63.5702	109.497
protein_coding	Arhgap10	ENSRNOG00000013152	374.39	1.03839	0.272645	8.77501e-06	0.000266633	168.014	500.849	471.927	391.075	170.257	360.774	423.336	493.989	398.511	324.226	359.028	434.627	209.65	694.643	471.409	406.008	101.845	368.152	390.839	348.639
protein_coding	Nqo1	ENSRNOG00000012772	10343.9	1.98682	0.312434	2.69252e-11	5.51788e-09	3363.68	11118.8	12476	21225.3	2986.31	10934.7	10158.7	9292.47	1228.53	12481.6	18407.8	14832	2131.57	9685.51	10832	11594.5	4104	10863.8	20290.7	8869.28
protein_coding	Cdh1	ENSRNOG00000020151	106.513	1.35926	0.591428	0.000620239	0.00715719	113.707	186.427	161.765	94.248	20.4309	57.5321	252.036	64.4333	54.1502	84.2536	121.206	172.338	41.1676	219.932	179.708	121.89	0	61.1371	87.1147	36.7911
protein_coding	Il34	ENSRNOG00000017602	17.4555	2.49374	0.834653	8.39076e-05	0.00153075	11.8798	29.2162	45.4547	14.083	4.5402	13.1844	15.4451	30.3651	0	8.27491	14.6917	37.8302	1.52473	40.2692	24.3084	20.1689	0	13.2907	7.06335	17.5196
protein_coding	Fa2h	ENSRNOG00000018950	209.368	1.19466	0.239784	4.09931e-08	3.03645e-06	157.832	279.64	276.739	232.912	125.99	272.079	186.745	249.587	133.683	259.531	212.111	346.357	95.2954	319.056	264.788	215.719	36.9326	150.185	208.369	163.808
protein_coding	Atp6v1g2	ENSRNOG00000000840	53.6179	1.072	0.393657	0.000325306	0.00429487	18.6683	66.7798	38.7702	53.0822	26.1061	70.7166	57.5681	101.464	22.8446	105.317	73.4585	41.1929	41.93	46.4644	55.562	91.1983	30.2176	53.1627	23.5445	54.3107
protein_coding	B3galt4	ENSRNOG00000000471	27.7677	1.34457	0.549802	0.000597293	0.0069417	0	37.5636	18.7166	22.7495	6.81029	25.1703	27.38	45.918	17.768	36.861	32.1381	11.7694	27.4451	57.3062	46.0123	49.9837	8.95337	23.9232	24.7217	34.1632
protein_coding	Ddit4	ENSRNOG00000057078	681.055	1.11162	0.546946	0.00166319	0.0151411	563.442	1151.95	942.516	874.231	95.3441	637.648	1032.72	760.61	500.043	586.766	404.022	545.596	314.856	1111.27	842.112	845.338	71.6269	544.918	1007.7	788.381
protein_coding	Vsir	ENSRNOG00000000569	144.617	1.23051	0.368953	4.57667e-05	0.000948451	98.4326	196.166	201.872	266.494	91.939	167.802	156.557	177.747	21.1524	112.84	126.716	145.436	77.761	212.188	147.587	126.275	31.3368	106.325	326.091	101.614
protein_coding	Gja1	ENSRNOG00000000805	985.487	1.4738	0.970677	0.0018587	0.0165293	125.586	1498.37	2332.89	4272.58	72.6431	160.611	1098.71	259.955	53.3041	100.803	138.653	80.7045	90.7212	1312.62	1297.03	1695.94	43.6477	213.98	4406.35	454.633
protein_coding	AC126572.1	ENSRNOG00000006958	59.5231	1.70072	0.452291	5.09966e-06	0.00017322	35.6394	48.6936	64.1713	42.2491	11.3505	113.866	75.8214	77.7644	10.1532	75.2265	52.3392	138.711	32.7816	70.4711	70.3207	57.8758	16.7876	90.3766	57.684	48.1788
protein_coding	RGD1566386	ENSRNOG00000028651	34.9407	2.22636	0.634876	1.17122e-05	0.000333878	5.09134	65.3886	40.1071	7.58317	17.0257	25.1703	41.421	66.6552	10.1532	56.4199	60.6032	93.3146	0	23.2322	22.5721	30.6917	11.1917	42.5302	30.6079	49.0548
protein_coding	Zfp157	ENSRNOG00000001323	207.01	1.35438	0.26834	2.18572e-08	1.7997e-06	144.255	281.032	292.782	173.33	90.8039	236.122	263.971	311.058	111.685	170.764	190.992	283.306	60.989	256.329	224.853	218.35	52.601	276.446	193.065	307.468
protein_coding	Ccdc62	ENSRNOG00000038002	120.44	1.00643	0.31442	7.77809e-05	0.00145055	71.2788	191.992	143.049	165.746	57.8875	137.837	121.455	180.71	76.1487	174.525	177.219	85.7485	86.147	83.636	84.2112	139.428	31.3368	147.526	118.9	134.025
pseudogene	Adam1a	ENSRNOG00000001347	31.5429	1.71713	0.608256	0.000106654	0.00184629	0	50.0849	21.3904	23.8328	4.5402	50.3406	29.4861	31.1058	42.3048	36.861	61.5215	65.5724	7.62363	19.3602	46.8804	22.7996	10.0725	39.872	43.5573	23.6514
protein_coding	Hspb8	ENSRNOG00000022392	91.5679	5.48573	1.56959	3.1498e-07	1.68391e-05	0	94.6047	70.8558	175.496	3.40515	3.59576	48.4415	10.3686	0	118.106	498.599	406.045	0	72.7943	59.0346	42.9684	0	61.1371	155.394	10.5117
protein_coding	Sirt4	ENSRNOG00000001151	40.3595	1.09789	0.479012	0.00094034	0.00985433	35.6394	69.5623	38.7702	33.5826	34.0515	45.5463	63.8866	57.7678	5.92267	50.4017	34.8928	70.6164	14.4849	24.0066	34.7263	48.2299	11.1917	57.1499	32.9623	43.7989
Mt_tRNA	AY172581.18	ENSRNOG00000032609	21.7022	1.03344	0.637207	0.00376617	0.0286801	6.78846	29.2162	16.0428	45.499	7.94534	28.7661	6.31845	36.29	5.07658	36.1087	25.7105	45.3963	3.04945	10.0673	6.94525	7.89216	32.456	35.8848	15.3039	33.2872
protein_coding	Rab32	ENSRNOG00000014258	1412.34	-1.01086	0.169502	1.69e-10	2.83e-08	1527.4	959.96	1315.51	1097.39	2498.24	1114.69	1168.21	1059.82	1830.11	1128.4	1378.26	908.766	2407.54	1060.94	847.321	1120.69	3215.38	1160.28	1066.57	1381.42
pseudogene	AABR07000658.1	ENSRNOG00000055111	218.557	-1.47523	0.259667	5.47e-10	7.74e-08	375.062	196.166	152.407	191.746	401.807	129.447	110.222	183.672	385.82	68.4561	104.678	60.5284	317.143	132.424	184.049	229.75	457.741	186.069	220.141	283.817
protein_coding	Cenpw	ENSRNOG00000042944	338.311	-1.8638	0.279818	5.59e-13	1.95e-10	599.081	253.207	244.653	251.328	692.38	151.022	190.256	137.754	568.577	53.4108	81.7225	140.392	535.941	219.157	284.755	384.962	832.663	313.66	369.649	461.641
protein_coding	Trip13	ENSRNOG00000015810	259.408	-1.16208	0.297099	4.92e-06	0.0001675	417.49	169.732	303.477	256.745	482.396	116.263	197.276	118.498	316.44	119.61	119.37	42.8743	335.44	179.663	177.104	258.687	567.42	350.874	304.901	353.895
protein_coding	Akap12	ENSRNOG00000019549	778.018	-1.49371	0.306306	5.38e-08	3.84e-06	683.937	283.814	378.343	692.235	2339.34	655.627	279.416	358.457	1262.38	591.28	596.85	322.818	1503.38	339.965	277.81	352.517	2396.15	893.133	682.791	670.124
protein_coding	Fbxo5	ENSRNOG00000024077	205.815	-1.10976	0.244341	3.39e-07	1.78e-05	371.668	123.821	179.145	187.413	332.569	128.249	129.879	112.573	219.985	83.5014	108.351	65.5724	348.4	144.04	288.228	225.365	290.984	244.548	223.673	308.344
protein_coding	Plg	ENSRNOG00000017223	17.7415	-2.60172	0.945197	0.00011323	0.00193907	33.9423	4.17374	0	0	87.3988	3.59576	3.51025	8.88736	53.3041	3.00906	5.50938	15.9728	45.7418	6.96967	0	0	42.5285	15.9488	12.9495	11.3877
protein_coding	Snrpa	ENSRNOG00000001501	466.466	-1.07822	0.192712	1.53e-09	1.91e-07	517.62	321.378	442.515	383.492	796.804	358.377	389.638	408.078	668.416	275.329	317.708	176.541	665.543	391.076	431.474	458.622	1150.51	370.81	381.421	423.974
protein_coding	Ccne1	ENSRNOG00000014786	284.553	-1.07953	0.298088	1.54e-05	0.00041677	459.918	267.119	254.011	412.741	727.566	180.987	159.365	169.6	319.824	94.7854	113.861	65.5724	343.063	195.151	155.4	291.133	442.073	361.506	329.623	347.763
protein_coding	Slco3a1	ENSRNOG00000032798	57.3315	-1.12361	0.363746	0.00010893	0.00187417	88.25	50.0849	32.0857	24.9161	128.261	33.5604	30.1882	51.1023	65.9955	30.8429	44.0751	42.0336	80.8105	24.0066	67.7162	43.8453	151.088	70.4406	40.0257	47.3028
protein_coding	Fanci	ENSRNOG00000016689	234.55	-1.08242	0.325133	4.45e-05	0.00093201	432.764	126.603	232.621	280.577	590.225	117.461	137.602	117.757	255.521	118.858	119.37	81.5452	250.817	181.211	199.676	286.749	327.917	292.395	294.306	247.026
protein_coding	Prc1	ENSRNOG00000013057	1946.14	-1.27875	0.228806	8.86e-10	1.18e-07	3384.05	1338.38	1495.99	1946.71	3603.78	1414.33	1277.03	1129.44	2673.66	461.891	808.961	553.162	2900.03	1766.42	1862.2	2255.4	3235.52	2139.8	2249.68	2426.46
protein_coding	Pak1	ENSRNOG00000029784	399.045	-1.86763	0.290693	4.09e-12	1.03e-09	719.577	193.383	192.514	395.408	1287.15	293.654	223.252	194.041	543.194	229.441	247.922	273.218	737.967	89.0569	129.355	166.612	974.798	389.417	466.181	234.762
protein_coding	Wnt11	ENSRNOG00000015982	24.2944	-3.45524	0.833453	3.07e-07	1.66e-05	40.7307	8.34748	9.35832	3.24993	69.238	2.39717	14.041	4.44368	59.2267	11.284	4.59115	0	102.919	3.09763	6.0771	19.2919	115.275	0	7.06335	5.25587
protein_coding	Rrm1	ENSRNOG00000045752	1382.54	-1.03325	0.173169	2.12e-10	3.4e-08	2029.75	936.309	1042.78	1297.81	2575.43	998.422	1083.97	845.04	1744.65	761.292	803.452	468.254	2216.19	1094.24	1282.27	1467.06	2297.66	1499.19	1650.47	1556.61
protein_coding	Galnt18	ENSRNOG00000017021	59.4674	-1.28207	0.64349	0.00127826	0.012389	52.6105	27.8249	34.7595	152.747	200.904	31.1632	21.7636	32.587	68.5338	34.6042	60.6032	58.847	86.9094	15.4881	29.5173	7.89216	99.6062	67.7824	48.2662	56.9386
protein_coding	Plk1	ENSRNOG00000018815	462.362	-1.72319	0.20955	8.9e-18	1.09e-14	848.557	260.163	406.418	500.489	930.74	262.49	261.163	181.45	632.034	117.353	157.936	201.761	794.382	319.056	332.504	467.391	1306.07	445.238	381.421	440.617
protein_coding	Kif22	ENSRNOG00000020281	1444.81	-1.09164	0.165241	3.17e-12	8.24e-10	1916.04	1036.48	1228.61	1570.8	2473.27	1037.98	1001.12	936.135	1969.71	736.467	795.188	626.301	1913.53	1063.26	1303.1	1657.35	3074.36	1402.17	1471.53	1682.75
protein_coding	Mki67	ENSRNOG00000028137	366.104	-1.19804	0.311499	4.57e-06	0.00015851	680.543	251.816	335.562	462.574	659.463	227.731	160.067	193.3	607.497	90.2718	168.036	138.711	420.062	321.379	385.461	338.486	512.58	445.238	410.852	512.447
protein_coding	Cdca5	ENSRNOG00000046635	49.1184	-1.25932	0.356223	2.2e-05	0.00054243	91.6442	15.3037	53.4761	70.4152	72.6431	32.3618	36.5066	29.6245	59.2267	18.8066	11.937	21.8575	78.5234	36.3971	59.9028	48.2299	106.321	51.8336	43.5573	43.7989
protein_coding	Kif20b	ENSRNOG00000018929	333.576	-1.03307	0.350747	0.00017064	0.00260531	493.86	235.121	219.252	316.327	603.846	242.114	273.098	260.696	519.503	113.592	155.181	43.7149	398.716	253.231	342.922	404.254	487.959	398.72	428.51	480.912
protein_coding	Kif11	ENSRNOG00000056069	622.779	-1.08338	0.289603	9.04e-06	0.00027187	1106.52	434.069	629.681	625.07	952.306	397.931	341.196	308.836	972.165	200.855	247.004	145.436	834.025	648.953	697.13	750.632	849.451	701.747	766.374	846.195
protein_coding	Cep55	ENSRNOG00000016377	231.787	-1.12081	0.262114	1.26e-06	5.36e-05	252.87	137.733	167.113	214.495	451.749	153.419	212.019	125.904	260.598	106.069	131.307	57.1657	421.587	147.137	201.412	267.457	445.43	264.484	250.749	367.035
protein_coding	Iqgap2	ENSRNOG00000025406	21.4134	-2.38951	0.79041	5.45e-05	0.00108752	42.4279	4.17374	5.34761	1.08331	54.4823	19.1774	7.0205	2.22184	54.1502	6.01812	12.8552	0	32.0192	0	6.0771	5.26144	86.1762	22.5941	40.0257	27.1553
protein_coding	Cenph	ENSRNOG00000018615	191.885	-1.46966	0.379051	3.7e-06	0.00013343	319.058	162.776	113.637	227.495	326.894	88.6954	133.39	81.4674	272.443	40.6223	62.4397	19.3355	266.827	165.723	175.368	267.457	440.953	167.462	250.749	254.91
protein_coding	Ccnb1	ENSRNOG00000058539	796.368	-1.67982	0.25112	7.18e-13	2.41e-10	1333.93	339.464	614.975	862.315	1766.14	479.435	386.128	429.556	1278.45	211.386	247.922	245.476	1122.96	511.109	670.217	748.878	1986.53	994.142	831.121	867.219
protein_coding	Cenpk	ENSRNOG00000039740	248.023	-1.3936	0.183738	2.01e-15	1.2e-12	448.038	173.906	144.385	241.578	506.232	152.22	150.239	132.57	330.824	110.583	133.143	83.2265	387.28	157.979	196.203	185.904	636.808	281.762	271.939	235.638
protein_coding	Adamts6	ENSRNOG00000012655	7.1742	-2.27789	1.23874	0.00123543	0.0120754	16.9711	9.73872	5.34761	17.333	5.67524	1.19859	7.0205	0.740613	8.46096	0	1.83646	0	25.9203	1.54881	10.4179	6.13835	7.8342	0	9.4178	7.88381
protein_coding	Chmp4c	ENSRNOG00000010238	174.248	-1.09948	0.492174	0.0009839	0.0102007	280.024	79.301	157.754	101.831	511.907	113.866	162.876	93.3173	108.3	186.562	169.873	269.856	326.291	74.3431	92.8927	104.352	350.301	179.424	89.4691	32.4112
protein_coding	Ect2	ENSRNOG00000024365	479.674	-1.36275	0.334693	1.5e-06	6.15e-05	833.283	292.162	447.862	574.154	925.065	326.015	306.796	269.583	712.413	101.556	89.0684	142.914	587.782	414.308	605.105	542.805	665.907	477.135	601.562	678.007
protein_coding	Ccna2	ENSRNOG00000015423	579.573	-1.77667	0.258348	2.27e-13	9.29e-11	979.235	389.549	385.028	539.489	1349.57	309.235	288.543	193.3	807.176	118.858	142.326	171.497	966.676	353.904	545.202	571.743	1410.16	615.358	693.386	761.225
protein_coding	Plk4	ENSRNOG00000011654	499.415	-1.34575	0.251296	3.72e-09	3.97e-07	721.274	425.721	363.637	578.488	950.036	254.1	347.515	225.887	659.955	146.692	175.382	130.304	755.502	358.551	454.914	561.22	1018.45	543.588	693.386	623.697
protein_coding	Mme	ENSRNOG00000009514	141.702	-1.38918	0.609271	0.00050439	0.00606895	215.534	47.3024	45.4547	159.247	516.447	68.3194	31.5923	32.587	110.839	85.7582	129.471	111.809	189.066	37.1716	53.8257	72.7833	288.746	276.446	280.18	81.466
protein_coding	Gask1b	ENSRNOG00000010183	1811.46	-1.23675	0.250874	3.71e-08	2.8e-06	3905.06	2175.91	768.719	1661.8	4784.23	1084.72	997.613	740.613	2288.69	1330.76	1221.25	1086.99	3249.19	794.542	733.592	980.382	3266.86	2077.33	1763.48	1317.47
protein_coding	Crabp2	ENSRNOG00000022101	1538.61	-1.37105	0.197407	1.76e-13	7.56e-11	2837.58	1345.33	1485.3	996.645	3021.5	785.074	1438.5	615.45	2240.46	1112.6	1028.42	1075.22	2662.17	1290.94	1527.96	1354.82	3073.24	773.517	1512.73	594.789
protein_coding	Iqgap3	ENSRNOG00000027894	257.588	-1.0697	0.324771	4.64e-05	0.00096136	361.485	207.296	266.044	348.826	481.261	166.603	168.492	130.348	325.747	65.447	84.4772	64.7317	330.103	305.891	394.143	331.471	359.254	203.347	217.787	339.004
protein_coding	Pmf1	ENSRNOG00000019620	278.196	-1.15106	0.192183	1.4e-10	2.43e-08	429.37	246.251	278.076	310.91	439.264	170.199	179.023	211.075	372.282	95.5376	187.319	103.403	394.904	216.834	256.106	245.534	586.446	292.395	266.053	282.941
protein_coding	Cks1b	ENSRNOG00000042561	443.062	-1.16803	0.174509	1.5e-12	4.4e-10	573.625	303.292	386.365	479.906	783.184	251.703	322.943	240.699	504.273	200.102	218.539	184.107	729.581	339.965	365.494	464.761	1048.66	523.652	505.03	435.361
protein_coding	Ptgfrn	ENSRNOG00000015655	198.201	-1.30191	0.324317	3.1e-06	0.000115	337.726	183.644	173.797	328.243	422.238	101.88	163.578	54.0648	253.829	90.2718	111.106	94.9959	346.875	123.131	164.082	135.044	271.959	139.552	326.091	141.909
protein_coding	Cenpe	ENSRNOG00000009339	278.785	-1.32237	0.375882	1.31e-05	0.00036355	425.976	201.731	240.642	328.243	721.891	157.015	193.766	188.856	423.048	63.9425	77.1314	39.5116	384.993	209.864	218.775	227.119	350.301	400.049	319.028	403.826
protein_coding	H2afz	ENSRNOG00000010306	2985.48	-1.01965	0.103377	4.54e-24	1.67e-20	4264.85	2447.2	2445.19	2892.44	4649.16	2237.76	2137.04	2384.03	4247.4	1555.68	1865.84	2080.66	3750.06	2197.77	2490.74	2834.16	6131.94	2909.33	3160.85	3027.38
protein_coding	Gbp7	ENSRNOG00000029191	193.332	-1.2127	0.316982	6.64e-06	0.00021387	135.769	95.996	118.984	160.33	522.122	117.461	82.1399	111.833	142.99	79.7401	92.7413	74.8198	354.499	107.643	165.818	177.135	632.332	291.066	144.799	258.414
protein_coding	Gbp2	ENSRNOG00000031743	17395.4	-1.415	0.441668	4.43e-05	0.00093067	19101	7548.9	6173.82	12191.6	72164.1	13651.9	8458.3	9462.81	14680.6	18416.9	17227.8	10874.1	23518.9	4312.68	7823.83	7551.92	56462.2	17369.6	9586.14	11330.8
protein_coding	Kyat3	ENSRNOG00000043426	688.093	-1.73055	0.403551	7.29e-07	3.38e-05	787.461	357.55	239.306	532.989	2551.59	407.519	220.444	268.102	662.493	339.271	401.267	427.902	1109.24	196.699	301.25	308.671	2757.64	863.894	281.357	747.21
protein_coding	Clca4l	ENSRNOG00000036877	162.029	-1.99959	0.555382	1.24e-05	0.00034831	597.384	97.3872	21.3904	207.996	750.267	178.589	32.2943	52.5835	96.455	34.6042	56.9303	60.5284	98.3448	16.2626	35.5944	45.5992	511.461	86.3894	193.065	67.4503
protein_coding	Ccn1	ENSRNOG00000014350	127.407	-4.11036	0.38865	6.93e-29	4.26e-25	444.644	26.4337	42.7809	61.7487	136.206	32.3618	11.9349	32.587	417.972	10.5317	23.874	21.8575	336.202	13.1649	24.3084	17.5381	748.725	27.9104	71.8107	45.5509
lincRNA	LOC102553018	ENSRNOG00000057834	30.4354	-1.09937	1.27132	0.00376907	0.0286904	37.3365	9.73872	12.0321	54.1655	155.502	7.19152	11.2328	8.14674	13.5375	18.8066	22.9558	15.1321	55.6525	10.0673	1.73631	5.26144	74.9845	57.1499	15.3039	22.7754
protein_coding	Ddah1	ENSRNOG00000014613	761.45	-2.26195	0.524062	3.6e-07	1.87e-05	1167.61	386.766	188.503	661.903	4169.03	315.228	180.427	171.822	766.563	188.066	317.708	80.7045	1068.07	186.632	146.718	159.597	3151.59	899.779	633.347	388.934
protein_coding	Lpar3	ENSRNOG00000015260	418.072	-1.10478	0.245072	3.78e-07	1.93e-05	743.336	300.509	406.418	269.744	531.203	314.03	301.18	272.546	896.016	402.462	428.814	431.265	571.772	398.82	395.011	437.576	606.591	116.958	397.902	139.281
protein_coding	Gipc2	ENSRNOG00000042152	43.4606	-1.58243	0.32513	5.89e-08	4.16e-06	100.13	37.5636	26.738	41.1658	79.4534	21.5746	36.5066	45.918	77.8409	15.0453	21.1193	36.1489	44.9794	14.7137	24.3084	44.7222	97.3679	38.5429	32.9623	32.4112
protein_coding	Slc25a13	ENSRNOG00000009957	40.3328	-1.77941	0.46418	4.11e-06	0.00014581	86.5528	31.9987	54.813	44.4157	71.5081	8.3901	31.5923	9.62797	70.226	7.52265	15.6099	37.8302	52.603	33.2995	23.4402	29.8148	111.917	26.5813	28.2534	30.6592
protein_coding	ST7	ENSRNOG00000056243	227.054	-1.01541	0.162128	3.04e-11	6.16e-09	420.884	155.82	197.862	159.247	399.537	194.171	170.598	191.078	295.288	182.8	184.564	154.684	348.4	177.339	260.447	243.78	323.44	143.539	155.394	182.204
protein_coding	Flnc	ENSRNOG00000007281	204.361	-1.26088	0.437769	0.00012874	0.00209386	358.091	70.9535	101.605	112.664	447.209	166.603	129.879	52.5835	207.294	320.465	271.796	179.063	463.517	45.69	147.587	81.5523	499.15	231.258	104.773	95.4817
protein_coding	Mad2l1	ENSRNOG00000005376	251.664	-1.33903	0.286753	1.52e-07	9.19e-06	341.12	164.167	212.567	274.078	600.441	143.83	145.324	99.2422	351.13	101.556	79.8861	70.6164	320.192	159.528	194.467	218.35	696.124	349.545	313.142	197.971
protein_coding	Mcm2	ENSRNOG00000016316	716.084	-1.07209	0.207535	1.4e-08	1.25e-06	999.6	717.883	635.029	779.983	1122.56	423.101	693.626	344.385	1013.62	264.797	369.129	289.191	1159.55	664.442	725.779	753.263	1143.79	598.08	865.261	758.597
protein_coding	Fbln2	ENSRNOG00000007338	241.885	-1.54716	0.372214	1.62e-06	6.56e-05	899.471	198.948	280.749	197.162	231.55	89.894	346.813	143.679	170.911	41.3746	17.4464	38.6709	830.213	326.8	249.161	202.565	220.477	90.3766	124.786	136.653
protein_coding	Cdca3	ENSRNOG00000015529	566.713	-1.59433	0.262011	3.18e-11	6.38e-09	933.413	318.595	537.435	607.737	959.116	303.242	339.09	335.498	872.325	115.097	229.558	120.216	910.261	453.803	604.237	610.327	1154.98	590.106	612.157	727.062
protein_coding	Sapcd2	ENSRNOG00000013069	218.931	-1.70087	0.375918	2.34e-07	1.33e-05	232.505	111.3	148.396	183.079	587.955	122.256	56.164	83.6893	285.981	54.9153	65.1944	20.1761	343.063	193.602	222.248	195.55	815.876	206.005	237.799	212.863
protein_coding	Entpd2	ENSRNOG00000013102	1654.55	-1.24931	0.250149	3.47e-08	2.65e-06	3886.39	1832.27	885.029	1886.04	3746.8	1230.95	764.533	1133.88	2457.06	791.382	1359.9	866.733	1710.74	996.662	1115.58	946.182	3106.82	1049.96	2148.44	1175.56
protein_coding	Phf19	ENSRNOG00000018874	54.0224	-1.31858	0.499812	0.00025899	0.00357331	159.529	33.3899	16.0428	32.4993	110.1	19.1774	25.9759	43.6962	71.9182	12.7885	9.18231	52.9623	52.603	69.6967	46.8804	41.2146	129.824	59.808	38.8484	54.3107
protein_coding	Tnfaip6	ENSRNOG00000050792	474.83	-1.61127	0.203793	1.26e-16	9.68e-14	1016.57	353.376	279.413	457.157	955.711	242.114	265.375	182.931	933.244	372.371	373.72	263.971	1078.74	244.713	274.337	325.332	753.202	320.305	465.004	339.004
protein_coding	Spc25	ENSRNOG00000006731	401.131	-1.13721	0.246138	1.84e-07	1.08e-05	675.452	293.553	308.824	368.326	674.219	212.15	282.926	216.259	507.658	127.885	216.702	129.463	622.088	284.982	376.78	530.529	628.974	602.067	473.245	490.548
protein_coding	Tspan18	ENSRNOG00000008758	74.8319	-2.46646	0.504597	1.73e-08	1.49e-06	137.466	36.1724	10.6952	61.7487	250.846	28.7661	38.6128	15.5529	184.449	33.8519	67.9491	24.3795	243.194	10.0673	23.4402	23.6765	171.233	66.4534	43.5573	24.5274
protein_coding	Prrg4	ENSRNOG00000022710	5906.42	-1.04539	0.115293	4.5e-21	1.19e-17	9213.63	4118.09	3633.7	4636.57	11891.9	5496.72	3970.09	4368.14	8902.63	5208.68	4965.79	4767.45	8804.53	3179.72	3964	3732.12	11169.3	6132.32	4652.39	5320.69
protein_coding	Rcn1	ENSRNOG00000013452	25.2743	-1.09471	0.606615	0.00243363	0.020292	32.2452	13.9125	42.7809	24.9161	47.672	13.1844	16.8492	3.70307	32.9978	6.77038	18.3646	10.0881	25.158	27.1043	26.0447	26.3072	57.0777	13.2907	56.5068	10.5117
protein_coding	Kif18a	ENSRNOG00000005037	170.444	-1.34058	0.349701	5.15e-06	0.00017367	252.87	82.0835	163.102	184.163	300.788	85.0996	74.4173	80.7268	263.982	54.9153	60.6032	35.3082	266.827	138.619	205.753	211.335	248.456	207.334	247.217	245.274
protein_coding	Bub1b	ENSRNOG00000007906	213.033	-1.01896	0.28434	1.91e-05	0.00048791	403.913	122.43	201.872	183.079	430.183	146.228	113.03	119.239	216.601	66.1993	62.4397	87.4299	223.372	197.474	241.347	226.242	349.181	296.382	291.952	282.065
protein_coding	Knstrn	ENSRNOG00000009334	402.201	-1.31317	0.218293	8.73e-11	1.61e-08	760.307	242.077	367.648	531.905	768.428	260.093	278.714	302.17	477.198	115.849	174.464	122.738	491.724	295.824	330.768	459.499	731.938	423.972	412.029	496.68
protein_coding	Knl1	ENSRNOG00000060100	75.8458	-1.21564	0.549343	0.00083752	0.00894972	161.226	9.73872	73.5296	116.998	82.8586	64.7237	40.7189	14.0717	92.2245	24.0725	27.5469	52.1217	123.503	25.5554	75.5296	80.6754	174.591	91.7056	88.2919	97.2336
protein_coding	Rad51	ENSRNOG00000037302	141.678	-1.55426	0.265933	1.96e-10	3.16e-08	217.231	83.4748	113.637	148.414	246.306	81.5039	130.581	77.0238	219.139	28.5861	51.4209	59.6877	236.333	89.8313	127.619	140.305	296.58	162.146	176.584	147.164
protein_coding	Gchfr	ENSRNOG00000012290	38.849	-1.43297	0.600231	0.00059275	0.00691087	42.4279	26.4337	34.7595	81.2483	85.1287	34.759	14.7431	19.9966	40.6126	6.01812	17.4464	32.7862	57.9396	16.2626	23.4402	7.89216	117.513	18.6069	71.8107	27.1553
protein_coding	Oip5	ENSRNOG00000057458	101.581	-1.17036	0.267996	6.69e-07	3.18e-05	159.529	79.301	66.8451	108.331	181.608	80.3053	65.9927	58.5084	141.298	24.8247	44.0751	28.5828	148.661	88.2824	83.343	81.5523	226.073	118.287	120.077	126.141
protein_coding	Nusap1	ENSRNOG00000004921	733.049	-1.0734	0.277667	5.76e-06	0.00019121	1123.49	531.456	612.301	814.649	1127.1	507.002	537.068	439.924	1068.62	228.688	320.463	152.162	1042.15	635.014	767.45	940.921	1057.62	820.034	944.135	990.732
protein_coding	LOC100911204	ENSRNOG00000026378	24.4223	-1.10451	0.472015	0.00088067	0.00933506	39.0336	13.9125	18.7166	22.7495	54.4823	14.383	16.8492	8.88736	32.9978	7.52265	8.26408	4.20336	32.7816	18.5858	18.2313	20.1689	53.7202	38.5429	22.3673	42.047
protein_coding	Dut	ENSRNOG00000007221	230.593	-1.16935	0.164596	8.26e-14	3.71e-11	288.509	148.863	192.514	237.245	416.563	152.22	172.704	172.563	293.595	102.308	118.452	161.409	310.282	195.925	208.358	234.134	515.938	196.702	237.799	255.786
protein_coding	Ncaph	ENSRNOG00000012051	499.774	-1.09315	0.22745	9.3e-08	6.17e-06	785.764	445.199	418.45	582.821	896.689	258.895	311.008	268.843	746.257	227.184	244.249	232.025	641.147	358.551	481.827	599.804	717.389	546.247	563.891	669.248
protein_coding	Bub1	ENSRNOG00000032778	490.448	-1.11281	0.267758	2.04e-06	7.96e-05	702.605	332.508	348.932	490.74	1081.7	303.242	346.813	299.208	528.81	188.066	221.294	73.9791	674.691	405.015	505.267	540.175	1056.5	632.636	545.055	531.719
protein_coding	Cdc25b	ENSRNOG00000021248	86.2376	-1.12295	0.414124	0.0002607	0.0035856	45.8221	61.2148	96.257	92.0814	177.068	23.9717	46.3353	44.4368	85.4557	18.8066	64.2761	44.5556	150.948	90.6057	98.9698	116.629	179.067	93.0347	95.3552	99.8616
protein_coding	Gins1	ENSRNOG00000008091	121.063	-1.68331	0.325264	9.07e-09	8.71e-07	178.197	65.3886	169.787	107.248	202.039	61.1279	93.3727	57.7678	181.065	32.3474	24.7922	29.4235	189.066	95.2521	98.9698	140.305	355.896	90.3766	120.077	128.769
protein_coding	Tpx2	ENSRNOG00000008165	707.944	-1.26284	0.228071	1.64e-09	2.03e-07	1131.98	461.894	479.948	713.901	1307.58	505.803	376.299	473.252	991.625	208.377	323.217	250.52	970.488	517.304	660.667	927.767	1242.28	802.757	848.779	964.452
protein_coding	Necab3	ENSRNOG00000016708	53.1573	-1.19402	0.592484	0.00171176	0.0154764	103.524	44.5199	30.7488	42.2491	81.7235	22.7731	48.4415	19.9966	87.994	30.0906	46.8298	0.840672	76.9987	24.0066	42.5397	56.9989	132.062	39.872	52.9751	77.9621
protein_coding	Dsn1	ENSRNOG00000006236	204.551	-1.24696	0.24808	2.87e-08	2.25e-06	363.183	171.123	159.091	251.328	353	130.646	91.9686	150.344	313.056	86.5104	62.4397	117.694	351.449	136.296	190.994	225.365	277.554	172.779	263.698	222.499
protein_coding	Nnat	ENSRNOG00000024923	123.346	-1.75118	0.4529	2.48e-06	9.51e-05	203.654	52.8673	70.8558	103.998	366.621	22.7731	38.6128	62.2115	198.833	45.1359	62.4397	28.5828	350.687	95.2521	98.1017	67.5218	310.01	199.36	44.7346	44.6749
miRNA	Gm23134	ENSRNOG00000043596	15.7602	-1.34836	0.727385	0.00152956	0.0142265	20.3654	5.56498	2.6738	15.1663	57.8875	3.59576	2.8082	5.92491	26.229	5.26585	3.67292	2.52202	37.3558	17.037	10.4179	14.0305	39.171	30.5685	7.06335	7.88381
protein_coding	Fam83d	ENSRNOG00000015794	83.7492	-1.41764	0.366038	4.81e-06	0.00016481	134.072	65.3886	76.2034	125.664	158.907	35.9576	36.5066	26.6621	93.9167	24.8247	10.1005	25.2202	114.354	61.9526	91.1564	88.5676	241.741	89.0475	90.6463	84.0939
protein_coding	Mybl2	ENSRNOG00000007805	28.2992	-1.80067	0.583222	6.43e-05	0.0012461	32.2452	16.695	16.0428	21.6662	57.8875	14.383	33.6984	14.0717	58.3807	6.77038	14.6917	2.52202	41.1676	13.9393	13.0223	49.9837	77.2228	13.2907	34.1395	34.1632
protein_coding	Ube2c	ENSRNOG00000015131	419.403	-1.71712	0.222745	4.47e-16	3.17e-13	666.966	232.338	299.466	412.741	824.045	230.129	216.934	200.706	676.877	106.822	150.59	168.134	590.831	288.854	326.427	463.007	1278.09	418.656	393.193	443.245
protein_coding	AABR07054639.1	ENSRNOG00000049484	135.966	-1.06482	0.200081	8.22e-09	7.98e-07	230.808	104.343	156.418	108.331	208.849	77.9081	67.3968	74.8019	258.059	136.16	125.798	173.178	251.58	94.4777	102.442	110.49	147.731	95.6928	87.1147	107.745
protein_coding	Aurka	ENSRNOG00000004479	321.574	-1.18046	0.266935	4.49e-07	2.22e-05	444.644	186.427	250.001	284.911	789.994	200.164	214.827	224.406	522.888	136.16	103.76	149.64	330.103	297.372	281.283	314.81	585.326	364.164	393.193	357.399
protein_coding	Ccne2	ENSRNOG00000008055	759.828	-1.01314	0.196323	1.76e-08	1.49e-06	1182.89	741.534	745.992	737.734	1432.43	469.846	445.802	396.969	678.569	310.685	285.57	365.692	935.419	566.866	764.846	995.289	1525.43	729.658	921.767	963.576
protein_coding	Mms22l	ENSRNOG00000006996	167.896	-1.21711	0.371193	4.18e-05	0.0008865	278.327	130.777	121.658	146.247	407.483	74.3124	116.54	28.1433	181.065	49.6495	49.5845	39.5116	248.53	202.895	155.4	201.689	345.824	191.386	181.293	207.607
protein_coding	Cntfr	ENSRNOG00000047307	58.6213	-1.41714	0.321336	5.01e-07	2.46e-05	122.192	30.6074	29.4119	38.9992	87.3988	41.9505	37.2087	53.3241	127.761	63.1902	56.0121	44.5556	85.3847	11.6161	31.2536	49.1068	120.87	50.5046	34.1395	56.9386
protein_coding	Glipr2	ENSRNOG00000014838	20.1337	-1.67246	0.636042	0.00025955	0.00357781	59.399	18.0862	8.02141	16.2497	31.7814	5.99293	25.9759	11.8498	27.0751	9.77944	12.8552	5.8847	32.0192	14.7137	10.4179	8.76907	69.3886	2.65813	28.2534	3.50391
protein_coding	Melk	ENSRNOG00000013598	216.794	-1.48899	0.334662	2.24e-07	1.28e-05	254.567	154.428	262.033	315.243	349.595	106.674	158.663	166.638	342.669	36.1087	60.6032	61.369	323.242	157.205	221.38	245.534	355.896	200.689	308.433	254.91
protein_coding	Smc2	ENSRNOG00000022325	775.816	-1.03051	0.183781	1.85e-09	2.23e-07	1198.16	563.455	745.992	821.149	1348.44	510.598	614.996	473.992	944.244	370.867	273.633	290.032	1174.04	636.563	666.744	826.923	1294.88	885.159	979.451	897.002
protein_coding	Klf4	ENSRNOG00000016299	152.521	-1.55784	0.635989	0.00022709	0.00324716	456.524	133.56	90.9094	129.997	44.2669	81.5039	122.157	111.092	643.879	45.8881	58.7668	68.0944	458.943	86.7336	85.0793	100.844	42.5285	57.1499	121.254	111.249
protein_coding	Tnc	ENSRNOG00000058645	2912.05	-1.74897	0.347785	1.43e-08	1.27e-06	3723.47	2451.38	2000.01	2868.61	8713.77	1417.93	2445.94	1035.38	2906.34	1274.34	790.597	886.068	8636.05	1388.51	2153.9	1536.34	7382.05	1762.34	3471.64	1396.31
protein_coding	Dab1	ENSRNOG00000007410	92.8269	-1.3883	0.55427	0.00037229	0.00474532	42.4279	34.7812	26.738	36.8326	567.524	101.88	49.1435	41.4743	34.69	20.3111	29.3834	50.4403	65.5632	34.8483	32.1218	30.6917	485.72	86.3894	40.0257	45.5509
protein_coding	Stil	ENSRNOG00000057760	116.198	-1.28874	0.335118	4.62e-06	0.00015958	76.3702	77.9098	74.8665	124.581	207.714	52.7378	99.6911	82.9487	152.297	21.0634	42.2386	69.7758	172.294	72.0199	111.992	167.489	243.979	130.249	193.065	150.668
protein_coding	Kif2c	ENSRNOG00000019100	342.521	-1.1837	0.277283	1.02e-06	4.5e-05	393.731	226.773	240.642	363.992	660.598	267.285	199.382	194.781	493.274	112.84	89.9866	93.3146	592.356	263.299	348.131	460.376	665.907	406.695	417.915	359.151
protein_coding	Cdc20	ENSRNOG00000028415	1104.45	-1.31139	0.214714	4.7e-11	9.03e-09	1571.53	648.321	887.703	1127.73	2190.64	709.563	755.406	759.129	1736.19	412.241	403.103	331.225	1468.31	849.525	921.114	1054.04	2369.28	1322.42	1220.78	1350.76
protein_coding	Cdca8	ENSRNOG00000031431	573.054	-1.43769	0.21543	1.17e-12	3.52e-10	829.889	322.769	378.343	605.57	1090.78	393.136	383.319	327.351	839.328	170.012	247.004	181.585	811.917	366.295	540.861	503.344	1468.35	696.431	689.854	614.937
protein_coding	Clspn	ENSRNOG00000011332	32.7282	-1.5272	0.560189	0.00020351	0.0030005	37.3365	22.2599	21.3904	35.7492	45.402	10.7873	30.1882	16.2935	32.9978	4.51359	5.50938	0	50.316	20.909	36.4626	47.353	113.036	33.2267	40.0257	50.8068
protein_coding	Ak2	ENSRNOG00000000122	569.053	-1.00507	0.199938	3.95e-08	2.95e-06	626.235	434.069	315.509	462.574	1389.3	436.285	351.727	394.006	665.032	324.226	417.795	434.627	657.157	467.742	363.758	397.239	1552.29	578.144	592.144	521.207
protein_coding	LOC100360316	ENSRNOG00000051615	1238.37	-1.20123	0.176065	4.68e-13	1.69e-10	1888.89	820.835	947.864	1213.31	1850.13	882.16	749.79	856.889	2221.85	526.585	731.83	554.843	1724.47	985.821	1098.22	1222.41	2384.95	1236.03	1334.97	1535.59
protein_coding	Syn1	ENSRNOG00000010365	13.7836	-2.24613	0.708684	4.84e-05	0.00099269	33.9423	11.13	6.68451	9.74979	41.9968	5.99293	4.91435	2.22184	10.9993	0	4.59115	2.52202	41.1676	5.42085	23.4402	27.1841	27.9793	6.64534	4.7089	4.37989
protein_coding	Tmsb4x	ENSRNOG00000047931	16144.7	-1.41765	0.172809	2.81e-17	2.73e-14	19829.1	10684.8	12601.6	12165.6	35159.3	11730.6	13199.2	8638.51	20542.4	10886	11187.7	11652.6	26982.3	8725.25	9315.32	9720.51	51618.4	13379.7	12738.8	12135.8
protein_coding	Fancb	ENSRNOG00000003346	111.005	-1.1514	0.318546	1.63e-05	0.00043641	166.317	41.7374	105.615	90.9981	208.849	47.9435	110.222	57.0272	118.453	53.4108	34.8928	84.9079	134.938	109.191	99.838	126.275	264.124	123.603	109.482	132.273
protein_coding	Kif4a	ENSRNOG00000038035	355.921	-1.33258	0.34416	4.77e-06	0.00016399	432.764	244.859	296.792	346.659	651.518	245.71	173.406	155.529	619.343	111.335	179.055	50.4403	564.911	229.225	429.737	362.162	742.01	376.126	397.902	508.944
protein_coding	Cenpi	ENSRNOG00000033335	333.587	-1.10538	0.243347	3.71e-07	1.91e-05	497.255	310.248	252.675	287.077	695.785	214.547	256.248	153.307	303.749	128.637	172.627	121.057	449.794	210.639	313.404	471.776	673.741	303.027	449.7	406.454
protein_coding	Cenpa	ENSRNOG00000032178	104.259	-1.32804	0.286019	1.83e-07	1.08e-05	169.711	69.5623	94.9201	106.164	180.473	65.9222	40.0169	39.9931	163.297	36.861	46.8298	35.3082	121.978	58.0806	86.8156	89.4445	293.223	140.881	128.318	117.381
protein_coding	Rrm2	ENSRNOG00000054286	1105.19	-1.57603	0.215957	1.11e-14	6.03e-12	1617.35	646.929	875.671	1002.06	2602.67	606.485	774.361	508.061	1449.36	305.419	462.788	351.401	1830.43	791.444	1110.37	1305.71	2401.74	1153.63	1005.35	1302.58
protein_coding	Pxdn	ENSRNOG00000060614	114.951	-1.117	0.636359	0.00187033	0.0166088	145.952	200.339	104.278	173.33	262.196	39.5533	135.496	40.7337	194.602	27.0815	7.34585	23.5388	173.056	111.515	149.323	81.5523	162.28	69.1115	156.571	41.171
protein_coding	Sostdc1	ENSRNOG00000005770	5129.87	-1.20255	0.398671	0.00013664	0.00219727	15431.9	6195.22	1552.14	6652.61	12019	3552.61	2310.45	2507.72	8970.31	2460.66	3209.22	2369.01	6637.13	2208.61	1566.15	2425.52	5595.85	5602.02	6016.8	5314.56
protein_coding	Pole2	ENSRNOG00000004242	83.6712	-1.35931	0.325524	1.3e-06	5.48e-05	84.8557	57.0411	78.8772	66.0819	192.958	44.3477	73.0132	28.8839	118.453	20.3111	56.9303	56.325	128.077	58.855	84.2112	82.4292	167.876	82.4022	104.773	86.7219
protein_coding	Rad51b	ENSRNOG00000059245	22.6562	-1.16844	0.576623	0.00155466	0.0144091	33.9423	9.73872	18.7166	17.333	36.3216	7.19152	19.6574	11.8498	22.8446	6.01812	4.59115	0	29.7322	22.4578	30.3855	30.6917	54.8394	25.2523	40.0257	31.5352
protein_coding	Actn1	ENSRNOG00000056756	288.32	-1.06723	0.471886	0.00085698	0.00913483	278.327	218.426	256.685	491.823	800.209	122.256	157.961	69.6176	237.753	124.876	136.816	100.04	375.845	281.11	204.017	325.332	679.337	224.612	536.815	144.536
protein_coding	Fos	ENSRNOG00000008015	2084.98	-1.65274	0.498265	2e-05	0.00050545	6902.16	1093.52	1287.44	932.73	1014.73	1463.47	1305.11	1200.53	7699.48	1198.36	1196.45	1470.34	7994.14	1271.58	962.786	1147.87	1029.64	749.594	930.008	849.699
protein_coding	Flvcr2	ENSRNOG00000008754	256.7	-1.23391	0.410092	0.00010565	0.00183305	373.365	116.865	133.69	176.58	1103.27	169.001	141.112	188.116	177.68	182.8	293.834	226.981	214.986	108.417	117.201	138.551	690.529	320.305	108.305	152.42
protein_coding	Ncapg2	ENSRNOG00000004968	360.55	-1.01841	0.231645	7.6e-07	3.51e-05	612.658	296.335	381.017	425.741	471.045	204.958	296.265	180.71	527.964	161.737	120.288	201.761	528.318	251.682	401.956	357.778	499.15	405.366	454.409	431.857
protein_coding	Cdca7l	ENSRNOG00000005410	133.64	-1.21896	0.419609	0.00018747	0.00281569	168.014	94.6047	93.5832	174.413	238.36	83.901	92.6706	14.0717	223.369	66.1993	46.8298	69.7758	189.828	63.5014	102.442	121.89	345.824	136.894	153.039	193.591
protein_coding	Prim1	ENSRNOG00000031993	595.146	-1.19953	0.207354	4.6e-10	6.73e-08	923.23	374.245	419.787	441.991	1162.29	358.377	426.847	338.46	922.245	336.262	379.229	194.195	689.176	392.625	449.705	597.173	1401.2	745.607	645.119	705.163
protein_coding	Timeless	ENSRNOG00000031916	195.634	-1.08478	0.29993	1.79e-05	0.00046596	436.158	190.601	93.5832	238.328	320.084	124.653	101.095	105.167	326.593	91.024	63.3579	79.8638	242.431	138.619	191.863	159.597	286.508	203.347	230.736	289.073
protein_coding	Parpbp	ENSRNOG00000004682	66.9465	-1.00444	0.731682	0.00551965	0.0384748	137.466	37.5636	56.1499	45.499	113.505	37.1562	27.38	22.2184	93.0706	36.861	40.4022	0	108.256	34.8483	89.4201	121.013	109.679	45.1883	96.5325	86.7219
protein_coding	Pmch	ENSRNOG00000004632	35.191	-1.15559	0.710719	0.00324391	0.0254924	52.6105	18.0862	28.0749	31.416	56.7524	27.5675	18.2533	18.5153	57.5346	14.293	20.2011	0	65.5632	11.6161	39.9352	64.8911	62.6736	22.5941	49.4435	43.7989
protein_coding	E2f7	ENSRNOG00000026252	37.9073	-1.17086	1.17689	0.00387216	0.0293418	105.221	16.695	22.7273	31.416	105.56	22.7731	34.4005	12.5904	80.3792	8.27491	11.937	0	12.9602	15.4881	55.562	48.2299	41.4093	50.5046	32.9623	49.0548
protein_coding	Dscc1	ENSRNOG00000026502	89.232	-1.2923	0.388945	3.47e-05	0.00077936	106.918	80.6923	90.9094	79.0817	155.502	68.3194	29.4861	30.3651	149.759	21.8157	17.4464	25.2202	169.245	64.2758	89.4201	71.0294	205.927	87.7184	115.368	126.141
protein_coding	Col14a1	ENSRNOG00000026415	693.446	-1.6356	0.278894	1.66e-10	2.8e-08	2068.78	537.021	324.867	709.568	2257.61	381.15	321.539	319.204	860.48	297.145	408.613	184.107	841.649	428.247	548.675	429.684	1328.46	567.512	547.41	507.192
protein_coding	Trib1	ENSRNOG00000004100	124.536	-1.61945	0.294532	1.93e-09	2.27e-07	349.606	90.431	98.9308	120.247	95.3441	43.1491	60.3763	60.7303	351.13	72.2174	71.622	35.3082	378.132	111.515	98.1017	76.2909	160.041	74.4278	80.0513	63.0705
protein_coding	Kdelr3	ENSRNOG00000013577	339.748	-1.02924	0.284091	1.72e-05	0.00045501	296.995	255.989	217.915	475.573	799.074	194.171	214.827	253.29	299.518	185.809	187.319	152.162	403.29	213.736	173.631	237.642	1119.17	386.759	428.51	299.585
protein_coding	Rangap1	ENSRNOG00000031789	516.258	-1.03278	0.188487	3.21e-09	3.46e-07	762.004	421.548	514.707	553.572	999.978	363.172	327.857	210.334	730.181	338.519	269.96	341.313	853.847	447.608	496.585	470.022	860.642	439.921	459.118	464.269
protein_coding	Cenpm	ENSRNOG00000023262	222.661	-1.37362	0.185693	6.85e-15	3.83e-12	393.731	136.342	189.84	217.745	257.656	136.639	159.365	157.01	308.825	61.6857	104.678	148.799	359.073	195.151	198.808	213.088	550.632	190.057	209.546	264.546
protein_coding	Tuba1b	ENSRNOG00000053468	2919.41	-1.03859	0.149892	3.01e-13	1.16e-10	3319.56	2032.61	2439.85	2672.53	5402.83	2047.19	2111.06	1901.15	3568.83	1630.16	1803.41	1570.38	3730.24	2459.52	2645.27	2799.09	7517.47	2885.4	2811.21	3040.52
protein_coding	Troap	ENSRNOG00000060703	177.513	-1.32561	0.325	1.45e-06	5.97e-05	266.447	116.865	247.327	173.33	273.547	117.461	100.393	92.5766	280.058	32.3474	58.7668	67.2537	362.885	166.498	209.226	197.304	236.145	163.475	148.33	240.018
protein_coding	Racgap1	ENSRNOG00000049033	285.823	-1.28481	0.292967	5.35e-07	2.61e-05	448.038	154.428	201.872	270.828	565.254	203.76	155.855	122.201	431.509	100.051	123.043	54.6437	401.003	242.39	267.392	311.302	598.756	328.28	376.712	359.151
protein_coding	Espl1	ENSRNOG00000012835	70.6255	-1.08415	0.495927	0.00106078	0.0107088	112.01	61.2148	57.4868	120.247	119.18	33.5604	59.6743	54.0648	126.914	21.0634	11.0188	25.2202	92.2459	54.2085	123.278	65.768	80.5803	65.1243	37.6712	91.9777
protein_coding	Spc24	ENSRNOG00000029862	289.496	-1.54153	0.260173	1.34e-10	2.35e-08	459.918	191.992	187.166	326.076	517.582	167.802	180.427	102.205	482.275	91.024	142.326	94.1552	397.953	210.639	245.688	302.533	827.067	257.839	290.775	314.476
protein_coding	Anln	ENSRNOG00000014343	218.602	-1.24375	0.264235	1.36e-07	8.48e-06	395.428	150.255	192.514	256.745	416.563	152.22	131.283	96.2797	222.523	54.9153	112.942	57.1657	305.708	133.198	241.347	220.981	409.617	273.788	284.888	263.67
protein_coding	Ncapd3	ENSRNOG00000008932	254.936	-1.00825	0.22672	6.18e-07	2.99e-05	453.13	154.428	173.797	292.494	338.245	176.192	261.865	127.385	276.674	92.5286	145.08	168.134	387.28	254.78	253.502	311.302	373.803	213.98	295.484	348.639
protein_coding	H2afx	ENSRNOG00000010386	997.698	-1.30042	0.19106	4.62e-13	1.69e-10	1529.1	713.709	736.633	1057.31	1729.81	594.499	666.948	579.16	1523.82	341.528	474.725	325.34	1598.68	957.168	897.674	1006.69	2097.33	1002.12	1017.12	1104.61
miRNA	AC105645.3	ENSRNOG00000057300	178.159	-1.40026	0.214857	3.46e-12	8.88e-10	296.995	137.733	116.311	204.746	283.762	112.667	127.071	115.536	285.981	58.6766	89.9866	63.8911	301.896	142.491	175.368	178.889	374.922	142.21	168.343	185.707
protein_coding	Gldn	ENSRNOG00000024082	939.569	-3.26035	0.665107	9.73e-09	9.2e-07	935.11	282.423	77.5403	730.151	5516.34	188.178	176.215	276.989	449.277	138.417	112.942	77.3418	1203.01	57.3062	79.8704	28.9379	7057.49	600.738	536.815	266.297
protein_coding	Kif23	ENSRNOG00000014080	375.992	-1.0091	0.374781	0.00036501	0.00468162	571.928	304.683	363.637	483.156	678.759	216.944	266.779	146.641	509.35	136.912	100.087	31.1049	571.772	343.062	396.748	324.455	622.259	507.704	501.498	442.369
protein_coding	Zwilch	ENSRNOG00000009303	240.822	-1.0406	0.202423	1.88e-08	1.58e-06	419.187	141.907	183.156	231.828	463.1	165.405	199.382	160.713	319.824	144.435	147.835	127.782	238.62	189.73	199.676	242.903	429.762	229.929	286.066	295.205
protein_coding	Pclaf	ENSRNOG00000016561	288.764	-1.75403	0.220531	5.83e-17	5.12e-14	561.745	185.036	233.958	292.494	573.2	151.022	148.835	156.269	435.74	76.731	87.2319	71.4571	448.269	205.992	242.216	257.811	758.798	239.232	353.168	296.081
protein_coding	Ttk	ENSRNOG00000029055	245.363	-1.50629	0.271435	9.35e-10	1.24e-07	263.053	111.3	129.68	230.745	583.415	105.476	156.557	154.048	343.515	58.6766	86.3137	93.3146	349.925	229.225	212.698	235.011	602.114	314.989	280.18	367.035
protein_coding	PCOLCE2	ENSRNOG00000046848	114.461	-1.95943	0.564316	6.99e-06	0.00022299	168.014	158.602	62.8344	223.162	222.47	29.9647	41.421	49.6211	69.3799	40.6223	43.1568	65.5724	247.768	24.781	56.4302	45.5992	428.642	25.2523	230.736	55.1866
protein_coding	Topbp1	ENSRNOG00000009789	51.8586	-1.20792	0.367834	5.56e-05	0.00110333	83.1586	29.2162	28.0749	43.3324	64.6978	37.1562	54.7599	36.29	83.7635	28.5861	47.748	26.0608	67.8503	20.909	64.2436	51.7375	73.8653	27.9104	63.5702	104.241
protein_coding	Poc1a	ENSRNOG00000037295	31.2363	-1.42172	0.394468	1.47e-05	0.00039888	35.6394	30.6074	29.4119	43.3324	60.1576	17.9788	21.7636	16.2935	64.3033	15.0453	12.8552	15.9728	41.93	13.9393	23.4402	24.5534	85.057	22.5941	27.0762	22.7754
protein_coding	Uhrf1	ENSRNOG00000048411	334.731	-1.94933	0.3807	4.26e-09	4.44e-07	573.625	292.162	292.782	264.328	745.727	131.844	157.259	119.979	824.098	158.728	154.263	202.602	452.081	346.16	315.141	259.564	987.109	58.479	275.471	83.218
protein_coding	AABR07066944.1	ENSRNOG00000056226	134.543	-1.42	0.426134	2.72e-05	0.00064144	257.961	80.6923	104.278	159.247	288.302	63.5251	112.328	62.2115	169.219	24.0725	78.0496	14.2914	158.571	156.43	113.728	152.582	237.264	99.68	168.343	190.087
protein_coding	Mcm3	ENSRNOG00000012543	488.264	-1.25538	0.217371	3.58e-10	5.41e-08	801.038	367.289	419.787	560.071	831.991	269.682	448.61	297.726	681.108	146.692	249.759	161.409	674.691	377.911	487.904	504.221	820.352	523.652	554.473	586.906
protein_coding	Spats2l	ENSRNOG00000016012	217.799	-1.00059	0.23674	1.59e-06	6.5e-05	249.476	116.865	56.1499	203.662	464.235	212.15	172.002	229.59	224.216	185.057	139.571	203.443	328.578	80.5384	98.1017	181.52	499.15	257.839	195.419	258.414
protein_coding	Sgo2	ENSRNOG00000027035	256.959	-1.21603	0.285996	8.34e-07	3.78e-05	415.793	229.556	279.413	243.745	444.939	163.008	153.749	108.87	376.513	55.6676	87.2319	67.2537	394.904	226.127	254.37	271.841	434.238	313.66	317.851	300.461
protein_coding	Nrp2	ENSRNOG00000031232	130.536	-1.16609	0.639655	0.00165421	0.0150891	108.615	63.9973	127.006	204.746	440.399	80.3053	101.797	22.959	57.5346	36.861	75.2949	80.7045	174.581	174.242	217.907	128.905	306.653	39.872	130.672	37.6671
lincRNA	AC111319.2	ENSRNOG00000058926	42.3466	-1.23454	0.389934	8.48e-05	0.00154179	67.8846	26.4337	42.7809	30.3327	116.91	41.9505	21.0615	19.2559	61.765	25.577	16.5282	27.7422	29.7322	14.7137	26.0447	28.061	126.466	34.5557	47.089	42.047
protein_coding	Bard1	ENSRNOG00000014960	49.5476	-1.58741	0.410323	4.55e-06	0.00015834	93.3413	29.2162	32.0857	64.9986	82.8586	16.7802	23.1677	17.7747	66.8416	15.0453	20.2011	25.2202	91.4836	36.3971	79.8704	70.1525	48.1244	26.5813	55.3296	95.4817
protein_coding	Bok	ENSRNOG00000018214	114.818	-1.25225	0.393434	6.26e-05	0.00121782	117.101	107.126	94.9201	163.58	229.28	75.5109	81.4378	33.3276	157.374	35.3564	28.4652	69.7758	133.414	81.3128	91.1564	131.536	367.088	86.3894	103.596	108.621
protein_coding	Epb41l3	ENSRNOG00000016724	713.342	-1.34731	0.559465	0.00039955	0.0050303	1050.51	218.426	128.343	345.576	2898.91	382.349	226.06	222.925	675.185	765.805	528.901	368.214	944.568	145.589	265.656	300.779	2255.13	1565.64	382.598	595.665
protein_coding	Ndc80	ENSRNOG00000013727	378.615	-1.31282	0.274221	6.98e-08	4.86e-06	804.432	317.204	447.862	401.908	752.537	178.589	202.893	123.682	426.433	100.803	144.162	70.6164	516.882	346.16	379.384	340.24	644.642	437.263	469.713	466.897
protein_coding	Dck	ENSRNOG00000003296	117.967	-1.02494	0.216393	1.71e-07	1.02e-05	210.442	87.6485	125.669	120.247	166.852	59.9293	94.0747	64.4333	82.0714	36.861	41.3204	53.803	170.007	109.191	133.696	193.796	207.047	108.984	125.963	167.312
pseudogene	AABR07015006.1	ENSRNOG00000021986	62.7146	-1.04481	0.261672	4.38e-06	0.00015346	67.8846	51.4761	46.7916	46.5823	144.151	37.1562	48.4415	42.9556	104.07	38.3655	46.8298	39.5116	93.7706	51.8853	59.0346	39.4608	111.917	57.1499	54.1524	72.7062
protein_coding	Tacc3	ENSRNOG00000017259	738.902	-1.47244	0.308937	5.74e-08	4.07e-06	1291.5	403.461	657.756	777.817	1230.39	469.846	529.346	371.047	1332.6	201.607	263.532	127.782	1154.22	503.365	597.292	903.214	1337.41	905.095	860.552	860.211
protein_coding	Mcm6	ENSRNOG00000003703	970.576	-1.39733	0.237609	1.86e-10	3.03e-08	1468	663.624	883.692	943.563	1928.45	469.846	830.525	476.955	1407.06	343.033	366.374	245.476	1532.35	782.152	846.453	1133.84	1866.78	1014.08	1010.06	1199.21
protein_coding	Fam72a	ENSRNOG00000042747	32.1086	-1.42668	0.341895	1.65e-06	6.69e-05	62.7932	16.695	34.7595	19.4996	52.2122	10.7873	18.9554	22.2184	53.3041	22.5679	32.1381	13.4507	55.6525	13.9393	21.7039	14.9074	66.0311	39.872	40.0257	30.6592
protein_coding	Btg2	ENSRNOG00000003300	106.042	-1.27009	0.473409	0.00025848	0.00357331	308.875	70.9535	49.4654	137.58	89.6689	61.1279	30.1882	55.546	274.135	60.1812	61.5215	16.8134	352.974	72.7943	50.3531	41.2146	110.798	119.616	65.9246	91.1018
protein_coding	Ube2t	ENSRNOG00000005038	198.966	-1.17024	0.246224	1.12e-07	7.17e-06	269.841	172.515	184.493	270.828	358.675	136.639	137.602	108.87	235.215	54.1631	87.2319	69.7758	280.55	160.302	210.094	249.918	378.28	172.779	229.559	211.987
protein_coding	Pkp1	ENSRNOG00000010076	75.6662	-1.10916	0.671697	0.00262123	0.0214871	25.4567	76.5185	32.0857	111.581	253.116	41.9505	21.7636	14.0717	82.9174	49.6495	35.811	31.9455	212.699	49.5621	37.3307	35.0763	240.622	70.4406	63.5702	27.1553
protein_coding	Kif14	ENSRNOG00000037211	61.7045	-1.0733	0.449011	0.00066241	0.00752771	178.197	37.5636	30.7488	43.3324	91.939	33.5604	51.2497	37.0307	59.2267	10.5317	24.7922	37.8302	101.394	56.5317	82.4749	53.4913	63.7927	86.3894	54.1524	99.8616
protein_coding	Ildr2	ENSRNOG00000025151	17.2464	-1.53674	0.623772	0.00043666	0.00539799	35.6394	6.95623	2.6738	15.1663	27.2412	17.9788	5.6164	15.5529	34.69	8.27491	18.3646	4.20336	43.4547	4.64644	7.81341	10.5229	39.171	13.2907	11.7723	21.8995
protein_coding	Nuf2	ENSRNOG00000002711	566.23	-1.30105	0.220079	2.35e-10	3.71e-08	762.004	340.855	479.948	691.152	1158.88	359.576	300.477	293.283	753.026	209.13	247.004	243.795	851.559	446.059	577.324	523.513	1107.98	575.486	623.929	779.621
protein_coding	Exo1	ENSRNOG00000056209	89.6009	-1.29961	0.269418	8.61e-08	5.79e-06	96.7355	40.3461	70.8558	66.0819	163.447	53.9364	61.0784	41.4743	109.993	40.6223	23.874	32.7862	179.155	70.4711	113.728	118.382	218.238	91.7056	107.127	91.9777
protein_coding	Tgfb2	ENSRNOG00000002418	52.5776	-1.78189	0.649809	0.00014549	0.00229162	28.8509	27.8249	28.0749	46.5823	245.171	37.1562	73.7153	28.8839	43.1509	26.3293	75.2949	53.803	77.761	15.4881	3.47263	21.0458	147.731	13.2907	14.1267	43.7989
protein_coding	Cenpf	ENSRNOG00000003388	580.778	-1.25953	0.674172	0.0015484	0.0143583	884.197	388.158	502.675	694.402	1089.65	326.015	383.319	330.313	1177.77	151.205	157.017	19.3355	895.777	302.019	580.797	445.469	956.891	866.552	661.601	802.396
protein_coding	Dtl	ENSRNOG00000004195	81.918	-1.54738	0.46653	2.93e-05	0.0006761	196.865	37.5636	34.7595	74.7484	173.662	29.9647	33.6984	33.3276	144.682	30.0906	22.9558	6.72537	151.71	92.9289	92.0246	112.244	107.44	89.0475	97.7097	76.2101
protein_coding	Nek2	ENSRNOG00000004487	41.1179	-1.41803	0.560752	0.00037139	0.00473711	61.0961	20.8687	20.0535	38.9992	116.91	29.9647	9.8287	8.88736	76.9948	10.5317	13.7735	4.20336	80.0481	37.1716	33.8581	54.3682	67.1503	46.5174	41.2029	49.9308
protein_coding	Dnase1	ENSRNOG00000006873	24.0955	-1.00919	0.413314	0.00080439	0.00868529	39.0336	9.73872	21.3904	28.1661	23.836	21.5746	16.8492	14.8123	51.6119	14.293	19.2828	40.3522	32.7816	15.4881	17.3631	23.6765	41.4093	15.9488	17.6584	16.6436
protein_coding	Chtf18	ENSRNOG00000019174	54.6043	-1.09469	0.489864	0.00091982	0.00967779	95.0384	33.3899	56.1499	43.3324	79.4534	10.7873	29.4861	17.0341	53.3041	6.77038	24.7922	28.5828	54.8901	82.0872	87.6838	48.2299	152.207	82.4022	60.0385	46.4269
protein_coding	Hmmr	ENSRNOG00000059894	395.331	-1.48428	0.231892	6.11e-12	1.48e-09	561.745	204.513	374.333	436.574	792.264	234.923	273.098	217.74	555.885	109.078	130.389	166.453	612.177	264.847	281.283	393.731	821.472	461.186	553.296	461.641
protein_coding	Pttg1	ENSRNOG00000003802	408.183	-1.62166	0.215773	2.46e-15	1.42e-12	812.918	182.253	290.108	415.991	654.923	239.717	183.937	258.474	783.485	176.03	148.753	137.87	708.998	243.164	311.668	323.579	981.513	469.161	394.37	446.749
protein_coding	Myh10	ENSRNOG00000002886	393.559	-1.08651	0.268704	3.21e-06	0.00011883	838.375	262.945	171.124	445.241	656.058	273.278	269.587	224.406	747.103	233.954	365.456	163.09	519.169	308.989	315.141	326.209	590.922	412.011	301.37	446.749
protein_coding	Aurkb	ENSRNOG00000005659	416.912	-1.59082	0.324316	3.29e-08	2.54e-06	778.976	271.293	366.311	437.657	796.804	244.512	202.19	164.416	703.952	103.813	159.772	47.9183	673.929	319.056	395.011	364.793	899.813	431.947	401.434	574.642
protein_coding	Pimreg	ENSRNOG00000008040	271.454	-1.7095	0.219644	2.74e-16	2.02e-13	376.759	112.691	185.829	225.329	511.907	155.816	130.581	181.45	394.281	51.9063	87.2319	172.338	474.952	202.895	174.499	263.072	809.161	303.027	237.799	377.547
protein_coding	Prr11	ENSRNOG00000006198	49.991	-1.44067	0.503328	0.00014357	0.00226715	76.3702	26.4337	14.7059	61.7487	124.855	19.1774	29.4861	23.6996	38.9204	12.0362	35.811	25.2202	35.8311	34.8483	50.3531	82.4292	115.275	29.2395	94.178	69.2023
protein_coding	Cdc6	ENSRNOG00000027787	268.622	-1.4845	0.297061	2.2e-08	1.81e-06	324.149	190.601	283.423	300.077	569.794	154.618	203.595	125.164	411.203	72.9697	79.8861	69.7758	443.695	251.682	267.392	319.194	514.819	184.74	343.75	261.918
protein_coding	Top2a	ENSRNOG00000053047	1965.18	-1.35747	0.265599	1.05e-08	9.92e-07	3541.88	1360.64	1550.81	2149.29	3506.17	1203.38	1296.69	996.125	2803.96	446.845	738.257	555.684	2957.21	1341.27	1781.46	2415.88	2758.76	2515.92	2562.82	2820.65
protein_coding	Cavin1	ENSRNOG00000019778	6764.42	-1.13932	0.157382	3.03e-14	1.51e-11	9447.84	4831.8	4925.15	7805.25	14335.7	6027.69	5644.48	5536.82	7724.01	4258.57	5583.76	4078.94	8206.08	3848.03	4340.78	4913.31	15623.6	4918.88	7489.51	5748.17
protein_coding	LOC303566	ENSRNOG00000020908	57.2405	-1.27396	0.907052	0.00236578	0.0198338	91.6442	50.0849	60.1606	53.0822	139.611	20.376	27.38	37.0307	128.607	14.293	2.75469	0	67.0879	42.5924	69.4525	64.0142	82.8187	67.7824	61.2157	64.8224
protein_coding	Kif18b	ENSRNOG00000021713	205.992	-1.08648	0.364303	0.00013831	0.00220868	466.706	154.428	193.851	235.078	265.601	103.078	70.9071	131.829	327.439	91.024	40.4022	36.9896	408.627	161.077	244.82	271.841	243.979	271.13	201.306	199.723
protein_coding	Kpna2	ENSRNOG00000015329	1645.03	-1.15312	0.151009	1.42e-15	9.03e-13	2467.6	1113	1243.32	1535.05	3786.52	1096.71	1145.75	1055.37	1951.1	955.376	860.382	891.953	2236.77	1215.82	1369.95	1588.08	3517.55	1763.67	1497.43	1609.17
protein_coding	Abca8	ENSRNOG00000004040	22.1399	-1.7597	1.02473	0.00127342	0.0123576	30.5481	9.73872	10.6952	36.8326	73.7782	32.3618	6.31845	5.92491	22.8446	2.25679	0	0	89.1965	8.51848	0	8.76907	42.5285	15.9488	14.1267	32.4112
protein_coding	Tk1	ENSRNOG00000047314	1090.85	-1.4704	0.268164	1.9e-09	2.27e-07	1619.05	783.272	877.008	1074.64	2077.14	630.456	679.585	356.976	1729.42	310.685	350.764	247.998	1505.67	922.319	989.698	1180.32	2827.03	1125.72	1192.53	1336.74
protein_coding	Birc5	ENSRNOG00000050819	439.487	-1.86727	0.242751	4.7e-16	3.21e-13	889.288	218.426	319.52	470.157	796.804	212.15	245.718	198.484	943.397	145.939	134.062	136.189	695.275	293.5	366.362	398.116	1147.15	401.378	403.788	374.043
protein_coding	Cdkn3	ENSRNOG00000009785	587.842	-1.43268	0.263017	1.94e-09	2.27e-07	957.173	404.853	429.146	614.237	1208.83	354.782	281.522	334.017	863.018	182.048	266.287	112.65	780.66	406.564	536.521	612.958	1413.51	655.23	663.955	678.883
protein_coding	Gch1	ENSRNOG00000011039	10.3721	-1.7144	1.22419	0.0028313	0.0228137	33.9423	6.95623	2.6738	6.49986	18.1608	0	5.6164	0	6.76877	1.50453	15.6099	0	22.1085	4.64644	12.1542	8.76907	38.0518	11.9616	5.88613	6.13185
protein_coding	Dlgap5	ENSRNOG00000010721	514.163	-1.19129	0.218127	2.42e-09	2.75e-07	872.317	332.508	502.675	503.739	873.988	334.406	256.95	322.907	879.94	229.441	206.602	227.822	815.728	373.264	476.618	516.498	831.544	667.192	527.397	531.719
protein_coding	Haus4	ENSRNOG00000039284	267.659	-1.07207	0.254452	1.6e-06	6.52e-05	392.033	229.556	188.503	328.243	432.454	174.994	247.824	190.338	392.589	94.0331	159.772	69.7758	407.102	200.572	269.997	226.242	438.715	304.356	321.382	284.693
protein_coding	Ska3	ENSRNOG00000021847	257.417	-1.2521	0.198626	1.69e-11	3.68e-09	395.428	150.255	220.589	262.161	481.261	143.83	185.341	135.532	314.748	115.849	117.534	95.8366	413.963	186.632	257.842	256.934	476.767	288.408	340.218	309.22
protein_coding	Pbk	ENSRNOG00000015308	506.723	-1.30922	0.251092	7.07e-09	6.9e-07	794.25	461.894	431.819	508.073	999.978	321.221	282.224	339.941	688.722	120.362	158.854	148.799	717.384	338.416	479.222	603.312	888.622	575.486	614.512	661.364
protein_coding	Esco2	ENSRNOG00000015921	85.4924	-1.10409	0.306086	1.62e-05	0.00043508	110.312	52.8673	88.2356	99.6645	116.91	41.9505	80.0337	56.2866	106.608	21.0634	36.7292	31.1049	122.74	83.636	120.674	159.597	114.155	75.7568	108.305	83.218
protein_coding	Cdca2	ENSRNOG00000025302	229.223	-1.15246	0.232878	4e-08	2.98e-06	393.731	190.601	181.819	266.494	394.997	129.447	147.431	130.348	232.677	51.154	117.534	83.2265	243.194	163.4	227.457	204.319	485.72	295.053	329.623	316.228
protein_coding	Loxl2	ENSRNOG00000016758	172.289	-2.22928	0.437287	4.72e-09	4.89e-07	254.567	162.776	183.156	188.496	584.55	33.5604	144.622	39.9931	246.214	28.5861	28.4652	17.6541	330.866	142.491	99.838	81.5523	521.534	98.351	198.951	59.5665
protein_coding	Lgi3	ENSRNOG00000011323	64.5962	-2.56211	0.580271	2.29e-07	1.31e-05	84.8557	0	12.0321	8.66648	239.495	49.142	58.2702	30.3651	133.683	45.1359	41.3204	60.5284	162.383	35.6227	50.3531	32.4455	172.352	18.6069	2.35445	54.3107
protein_coding	Serp2	ENSRNOG00000038228	10.9835	-1.80553	0.902505	0.00127368	0.0123576	18.6683	1.39125	17.3797	3.24993	17.0257	4.79435	18.9554	8.14674	10.9993	0.752265	0.918231	9.24739	41.1676	5.42085	5.20894	9.64597	24.6218	10.6325	7.06335	4.37989
protein_coding	Diaph3	ENSRNOG00000008986	267.612	-1.55119	0.272677	6.27e-10	8.77e-08	422.582	155.82	165.776	290.327	595.901	147.426	185.341	86.6517	297.826	90.2718	76.2131	65.5724	402.528	157.979	276.942	261.318	766.632	273.788	297.838	335.5
protein_coding	Nfil3	ENSRNOG00000011668	73.388	-1.42885	0.580498	0.0003561	0.00459271	200.26	11.13	52.1392	37.9159	40.8618	45.5463	42.123	26.6621	272.443	81.2446	53.2574	15.1321	284.361	46.4644	39.9352	41.2146	47.0052	41.2011	49.4435	39.419
protein_coding	Cks2	ENSRNOG00000014130	146.25	-1.41024	0.303225	1.64e-07	9.88e-06	230.808	87.6485	101.605	209.079	338.245	89.894	65.9927	59.2491	197.987	54.9153	49.5845	51.281	181.442	106.868	129.355	135.044	374.922	143.539	165.989	151.544
protein_coding	S1pr3	ENSRNOG00000014524	2259.2	-1.14142	0.253849	3.54e-07	1.84e-05	4448.14	2155.04	1705.89	1908.79	6376.7	1266.91	2679.73	599.897	2413.07	1499.26	1058.72	803.682	3897.96	1532.55	1395.13	958.459	4722.9	2682.06	1711.69	1367.4
protein_coding	Cenpp	ENSRNOG00000062220	47.4251	-1.10427	0.464928	0.00078733	0.00855211	66.1875	30.6074	28.0749	61.7487	73.7782	31.1632	41.421	11.8498	57.5346	8.27491	21.1193	25.2202	73.1868	24.0066	77.2659	36.8301	89.5337	65.1243	76.5196	49.0548
protein_coding	Tubb2b	ENSRNOG00000017445	1078.44	-1.24931	0.214625	3.14e-10	4.87e-08	1193.07	628.843	671.125	679.236	2870.54	720.35	692.924	597.675	1467.13	914.754	673.981	745.676	1624.6	672.96	775.264	645.403	3366.47	1201.48	569.777	857.583
protein_coding	Mboat1	ENSRNOG00000027125	206.425	-1.06385	0.22755	1.51e-07	9.19e-06	319.058	178.079	280.749	229.662	423.373	89.894	224.656	109.611	205.601	145.939	166.2	167.294	356.024	157.979	201.412	184.15	233.907	122.274	194.242	138.405
protein_coding	Gmnn	ENSRNOG00000018782	431.608	-1.60519	0.267152	9.25e-11	1.69e-08	785.764	314.422	390.375	369.409	730.971	202.561	299.775	176.266	669.262	156.471	170.791	63.0504	754.739	271.817	366.362	523.513	1104.62	394.733	468.536	418.718
pseudogene	Hist1h2an	ENSRNOG00000057700	35.3344	-1.15992	0.369919	8.86e-05	0.00159645	59.399	33.3899	36.0964	34.6659	32.9164	15.5816	25.2738	24.4402	71.0721	12.0362	13.7735	15.9728	73.1868	41.818	40.8034	35.0763	57.0777	22.5941	24.7217	36.7911
protein_coding	Hist1h2bo	ENSRNOG00000054296	15.7175	-1.32821	0.577325	0.00077783	0.00847388	44.125	4.17374	8.02141	9.74979	19.2958	9.58869	4.91435	12.5904	30.4595	18.0544	10.1005	13.4507	40.4052	7.74407	13.0223	6.13835	21.2642	9.30347	15.3039	16.6436
protein_coding	Hist1h1b	ENSRNOG00000060355	54.7536	-1.04016	0.363493	0.00023614	0.00335784	93.3413	29.2162	68.182	55.2488	87.3988	49.142	42.8251	21.4778	81.2253	24.8247	18.3646	17.6541	57.1772	44.1412	21.7039	28.9379	186.902	57.1499	47.089	63.0705
protein_coding	Klf6	ENSRNOG00000016885	2848.17	-1.0184	0.253523	2.99e-06	0.00011152	5629.33	1928.27	2216.58	2022.54	2020.39	2447.51	2554.76	2495.13	7297.58	2086.78	2324.96	2300.08	6563.95	2071.54	1954.22	2258.03	2470.01	2041.45	2051.9	2228.49
protein_coding	Prkcq	ENSRNOG00000019057	128.843	-2.13653	0.605215	1.54e-05	0.00041568	363.183	66.7798	8.02141	47.6657	736.647	106.674	11.2328	76.2832	122.684	48.1449	80.8043	5.8847	205.076	28.6531	19.9676	14.9074	388.352	90.3766	60.0385	95.4817
protein_coding	Mcm10	ENSRNOG00000017981	93.5045	-1.42497	0.791541	0.00096306	0.0100256	193.471	68.1711	36.0964	118.081	154.367	38.3548	81.4378	14.0717	162.451	0.752265	11.937	31.1049	190.591	123.131	121.542	147.32	91.772	86.3894	100.064	98.9856
protein_coding	Mastl	ENSRNOG00000054474	359.159	-1.40796	0.304668	1.16e-07	7.45e-06	427.673	303.292	383.691	453.907	719.621	165.405	247.122	197.744	450.969	74.4742	112.024	79.8638	593.118	236.969	428.001	474.407	571.896	389.417	439.105	434.485
protein_coding	Ankle1	ENSRNOG00000017156	88.2353	-1.03141	0.354286	0.00016828	0.00257189	169.711	51.4761	78.8772	85.5815	132.801	39.5533	75.1194	44.4368	157.374	32.3474	54.1756	51.281	118.929	102.996	118.069	87.6907	72.7461	83.7312	100.064	107.745
protein_coding	Hmgb2	ENSRNOG00000013167	363.479	-1.36258	0.234531	2.32e-10	3.69e-08	716.182	254.598	287.434	401.908	520.987	200.164	194.468	182.191	673.493	107.574	139.571	190.833	587.019	298.921	325.559	342.871	594.28	413.34	430.864	407.33
protein_coding	Primpol	ENSRNOG00000022320	34.8778	-1.35987	0.437657	7.41e-05	0.00139807	74.673	27.8249	26.738	32.4993	51.0772	13.1844	27.38	22.2184	78.687	12.0362	27.5469	36.9896	37.3558	11.6161	34.7263	53.4913	30.2176	29.2395	34.1395	35.9151
protein_coding	Cenpu	ENSRNOG00000022261	166.549	-1.67447	0.30969	2.89e-09	3.18e-07	373.365	91.8222	140.375	191.746	351.865	88.6954	76.5235	38.5119	212.37	45.8881	91.8231	76.5011	272.926	116.161	138.037	194.673	296.58	123.603	203.66	205.855
protein_coding	Gins4	ENSRNOG00000018040	348.142	-1.07073	0.234766	3.08e-07	1.66e-05	417.49	368.68	275.402	310.91	749.132	237.32	275.204	226.628	373.975	170.764	182.728	110.128	484.1	236.969	305.591	393.731	949.057	312.331	281.357	301.337
protein_coding	Xkr5	ENSRNOG00000028636	68.763	-1.1042	0.578019	0.00180546	0.0161493	106.918	30.6074	70.8558	84.4982	138.476	51.5392	46.3353	11.1092	95.6089	13.5408	15.6099	15.9728	86.147	89.0569	121.542	73.6602	98.487	50.5046	60.0385	114.753
protein_coding	Col4a1	ENSRNOG00000016281	992.847	-1.27437	0.189383	9.5e-13	2.97e-10	2053.51	1227.08	656.419	1317.31	2088.49	617.272	683.095	573.975	1459.52	473.175	525.228	329.543	1475.93	569.189	512.212	558.59	1969.74	944.967	960.616	861.087
protein_coding	Shcbp1	ENSRNOG00000053026	333.393	-1.45233	0.282427	1.29e-08	1.16e-06	454.827	203.122	232.621	302.244	761.618	221.738	174.108	102.205	401.05	86.5104	151.508	94.9959	613.702	224.578	308.196	417.408	707.316	368.152	390.839	451.129
protein_coding	Vgll3	ENSRNOG00000028774	361.131	-1.77466	0.410418	3.7e-07	1.91e-05	458.221	119.647	57.4868	191.746	1527.78	180.987	97.585	135.532	329.132	291.879	306.689	201.761	589.307	94.4777	80.7386	113.998	1386.65	622.003	170.698	266.297
protein_coding	Adamts1	ENSRNOG00000001607	457.342	-1.15345	0.247861	2.14e-07	1.23e-05	346.211	146.081	427.809	386.742	685.569	284.065	313.816	256.993	835.097	325.731	441.669	484.227	1168.7	391.076	415.847	391.977	599.876	373.468	333.155	538.727
protein_coding	Mis18a	ENSRNOG00000021555	184.074	-1.65857	0.339211	4.85e-08	3.52e-06	437.856	105.735	102.941	217.745	393.862	97.0855	75.8214	77.7644	246.214	75.9787	73.4585	20.1761	306.47	82.0872	151.059	170.12	453.264	192.715	177.761	223.375
protein_coding	Donson	ENSRNOG00000002012	225.901	-1.12099	0.216714	1.62e-08	1.4e-06	337.726	148.863	201.872	240.495	447.209	155.816	140.41	132.57	275.827	115.097	168.036	101.721	261.491	147.912	217.907	235.888	453.264	220.625	288.42	226.878
protein_coding	Nfkbiz	ENSRNOG00000031163	188.6	-1.98053	0.517137	2.7e-06	0.00010256	741.639	97.3872	109.626	83.4149	62.4277	85.0996	128.475	68.877	613.42	116.601	107.433	133.667	759.314	85.1848	81.6067	135.921	88.4145	35.8848	175.407	62.1945
protein_coding	Cip2a	ENSRNOG00000039183	110.736	-1.34346	0.472567	0.00018843	0.00282421	205.351	59.8236	61.4975	140.83	186.148	40.7519	64.5886	85.9111	140.452	38.3655	35.811	4.20336	143.324	66.599	98.9698	128.028	210.404	126.261	167.166	210.235
protein_coding	Pdia5	ENSRNOG00000032327	75.5744	-1.43353	0.424484	2.38e-05	0.0005789	76.3702	58.4323	56.1499	35.7492	275.817	32.3618	51.2497	37.0307	133.683	54.1631	32.1381	26.9015	92.2459	61.1782	42.5397	60.5066	249.575	47.8464	68.2791	19.2715
protein_coding	Cdc45	ENSRNOG00000050071	132.054	-1.33791	0.342112	3.66e-06	0.00013244	237.596	83.4748	101.605	111.581	278.087	112.667	75.8214	51.1023	205.601	30.0906	31.2198	39.5116	171.532	104.545	130.223	156.089	256.29	148.856	163.634	151.544
protein_coding	Mcm4	ENSRNOG00000001833	620.629	-1.06174	0.23514	4.34e-07	2.17e-05	719.577	450.764	544.119	614.237	1270.12	544.158	459.843	351.791	924.783	291.126	411.367	175.7	994.121	487.877	543.466	562.974	1090.07	563.525	633.347	779.621
protein_coding	Cables1	ENSRNOG00000012795	18.1147	-1.36276	0.692373	0.00141373	0.0134199	16.9711	16.695	4.01071	23.8328	40.8618	14.383	7.72255	14.8123	30.4595	7.52265	10.1005	4.20336	23.6333	3.09763	13.8905	17.5381	78.342	11.9616	8.24058	14.0157
protein_coding	Kif20a	ENSRNOG00000024428	1149.92	-1.11963	0.207754	3.79e-09	4.01e-07	1858.34	801.358	1056.15	1317.31	2015.85	756.308	649.396	732.466	1661.73	417.507	499.518	443.034	1481.27	947.875	969.731	1275.02	1974.22	1446.03	1283.18	1412.08
protein_coding	Egr1	ENSRNOG00000019422	686.134	-2.82679	0.533579	2.02e-09	2.34e-07	3110.81	346.42	312.835	237.245	313.273	154.618	329.964	239.959	2947.8	179.791	217.621	147.958	3506.87	291.177	223.984	228.873	382.756	163.475	195.419	191.839
protein_coding	Lmnb1	ENSRNOG00000013774	339.992	-1.63289	0.332517	3.82e-08	2.87e-06	473.495	211.469	179.145	303.327	628.817	155.816	191.66	185.153	554.193	100.803	140.489	35.3082	646.484	247.036	379.384	414.777	879.668	325.621	256.635	490.548
protein_coding	Gnal	ENSRNOG00000010440	10.1063	-1.03819	0.826125	0.00554025	0.0385892	18.6683	9.73872	12.0321	2.16662	26.1061	2.39717	8.4246	5.92491	16.0758	4.51359	16.5282	10.0881	9.91072	7.74407	8.68156	3.50763	17.9067	2.65813	9.4178	9.63576
protein_coding	Tubb6	ENSRNOG00000018371	2054.66	-1.2186	0.203825	1.8e-10	2.96e-08	2141.76	998.915	1446.53	1629.3	5014.65	1347.21	1625.95	1224.23	2441.83	1542.89	1932.88	1440.07	3204.21	1659.56	1635.61	1751.18	5226.53	1836.77	1505.67	1487.41
protein_coding	Ska1	ENSRNOG00000015275	152.909	-1.33742	0.341066	3.05e-06	0.00011354	181.591	107.126	125.669	172.246	281.492	92.2911	61.7804	97.7609	281.75	31.5951	64.2761	49.5996	202.789	156.43	144.114	142.059	350.301	148.856	148.33	218.119
protein_coding	Mcm5	ENSRNOG00000014336	617.888	-1.65607	0.232959	4.77e-14	2.31e-11	1296.6	365.898	495.991	704.152	1023.81	274.476	473.182	302.17	879.94	179.039	208.438	151.321	1010.89	456.9	767.45	783.955	1210.94	538.272	640.41	593.913
protein_coding	Asf1b	ENSRNOG00000005115	364.415	-1.56136	0.239478	2.87e-12	7.55e-10	488.769	267.119	258.022	529.739	641.303	242.114	259.057	187.375	494.966	85.0059	115.697	151.321	589.307	199.797	262.183	350.763	953.534	312.331	442.637	457.261
protein_coding	LOC100359539	ENSRNOG00000008450	426.646	-1.57274	0.235003	7.58e-13	2.5e-10	622.841	237.903	292.782	375.909	950.036	200.164	274.502	191.078	558.424	109.078	174.464	147.958	740.254	315.184	445.364	534.036	886.383	517.007	453.232	506.316
protein_coding	Cenpt	ENSRNOG00000024178	307.343	-1.47085	0.215629	4.25e-13	1.6e-10	478.586	218.426	235.295	302.244	577.74	221.738	207.807	178.488	406.126	96.2899	101.924	130.304	490.962	247.036	362.889	345.501	738.653	191.386	364.94	250.53
protein_coding	Necab2	ENSRNOG00000015084	62.36	-2.08088	0.326026	5.84e-12	1.44e-09	149.346	33.3899	9.35832	21.6662	89.6689	38.3548	21.7636	25.9215	233.523	40.6223	42.2386	38.6709	153.997	19.3602	20.8358	47.353	147.731	37.2139	34.1395	42.047
protein_coding	Cdt1	ENSRNOG00000013970	119.705	-1.46064	0.365915	2.71e-06	0.00010256	193.471	27.8249	169.787	137.58	196.363	46.7449	106.01	51.1023	197.14	47.3927	50.5027	56.325	204.313	125.454	90.2883	135.921	184.663	97.0219	144.799	131.397
protein_coding	Sapcd1	ENSRNOG00000000858	734.313	-1.01269	0.195601	1.77e-08	1.49e-06	1069.18	463.285	331.552	742.068	1166.83	722.748	431.761	502.876	1182.84	546.144	738.257	572.498	907.974	349.258	508.74	563.851	1680.99	788.137	622.752	794.513
protein_coding	Clic1	ENSRNOG00000029682	4973.44	-1.08003	0.131108	1.6e-17	1.72e-14	6202.95	3562.98	4004.02	4955.06	8479.95	4076.39	4342.88	3231.3	6771.31	3520.6	3547.13	3106.28	7361.38	3175.84	3644.52	3533.06	12158.7	4440.41	5204.51	4149.51
protein_coding	Kifc1	ENSRNOG00000000479	285.684	-1.34769	0.274182	3.19e-08	2.49e-06	403.913	165.558	252.675	285.994	440.399	142.632	159.365	222.184	488.198	83.5014	124.879	81.5452	362.122	298.147	313.404	299.025	640.166	280.433	333.155	336.376
protein_coding	Fkbp5	ENSRNOG00000022523	97.7882	-1.14752	0.298683	6.85e-06	0.00021964	151.043	68.1711	88.2356	71.4985	178.203	67.1208	87.0542	84.4299	138.76	35.3564	20.2011	36.1489	191.353	130.875	121.542	106.983	127.585	55.8208	116.545	78.8381
protein_coding	Cdk1	ENSRNOG00000000632	921.239	-1.51838	0.210511	2.16e-14	1.11e-11	1586.8	527.282	818.184	1023.73	1767.27	504.605	496.349	522.132	1247.15	235.459	317.708	370.736	1248.75	602.489	772.659	1033	1994.36	1127.05	1039.49	1189.58
protein_coding	Pcbd1	ENSRNOG00000000566	158.323	-1.01183	0.196395	2.06e-08	1.72e-06	201.957	94.6047	131.016	86.6648	301.923	153.419	106.01	136.273	230.984	130.142	124.879	108.447	320.192	131.649	88.552	128.028	313.368	138.223	89.4691	150.668
protein_coding	H2afy2	ENSRNOG00000024751	61.4201	-1.067	0.379972	0.00024734	0.00348213	113.707	30.6074	66.8451	66.0819	98.7492	81.5039	44.2292	47.3992	80.3792	48.1449	62.4397	36.1489	80.8105	27.1043	49.4849	52.6144	117.513	21.2651	75.3424	28.0313
protein_coding	Rfc3	ENSRNOG00000001088	631.427	-1.67245	0.172332	1.02e-23	3.15e-20	1052.21	457.72	445.188	558.988	1444.92	469.846	358.046	409.559	952.705	190.323	235.985	276.581	996.408	425.924	410.638	567.359	1792.91	417.327	592.144	573.766
protein_coding	Pole	ENSRNOG00000037449	85.3323	-1.29727	0.324794	2.83e-06	0.00010615	98.4326	70.9535	106.952	134.33	152.097	38.3548	52.6538	54.0648	123.53	26.3293	48.6662	34.4675	139.512	43.3668	83.343	64.0142	120.87	91.7056	101.241	121.761

## Sheet: Phidippus_vs_Ctrl
GeneType	GeneSymbol	ENSG	baseMean	log2FoldChange	lfcSE	pvalue	padj	SS03001	SS03002	SS03003	SS03004	SS03005	SS03006	SS03007	SS03008	SS03009	SS03010	SS03011	SS03012	SS03013	SS03014	SS03015	SS03016	SS03017	SS03018	SS03019	SS03020
protein_coding	Nkain2	ENSRNOG00000029608	15.1427	6.12518	1.33239	1.30321e-09	2.03698e-07	0	13.9125	16.0428	16.2497	1.13505	26.3689	39.3148	40.7337	0	9.02718	10.1005	14.2914	0	44.9156	23.4402	21.0458	0	9.30347	4.7089	12.2637
protein_coding	Kiaa0408L	ENSRNOG00000042309	81.7028	1.0955	0.399003	0.00025209	0.0034724	54.3077	100.17	104.278	76.915	22.701	157.015	179.725	185.153	30.4595	27.8338	73.4585	34.4675	24.3956	129.326	89.4201	83.3061	29.0984	83.7312	69.4563	78.8381
protein_coding	Ahrr	ENSRNOG00000014721	136.916	6.67907	0.627183	9.78421e-27	6.01533e-23	0	127.995	137.701	111.581	10.2154	167.802	150.941	325.87	0	198.598	449.015	249.68	0	109.191	129.355	145.567	0	180.753	104.773	139.281
protein_coding	Spaca6	ENSRNOG00000039076	42.1328	1.39009	0.575522	0.000393637	0.0049598	20.3654	87.6485	61.4975	35.7492	6.81029	15.5816	56.164	65.9146	10.1532	57.1721	38.5657	74.8198	35.8311	61.9526	35.5944	28.061	12.3109	38.5429	44.7346	55.1866
protein_coding	LOC102552527	ENSRNOG00000052406	96.0226	1.29411	0.280589	2.10102e-07	1.38893e-05	59.399	73.736	82.8879	106.164	47.672	142.632	159.365	111.833	33.8439	133.903	154.263	80.7045	35.8311	119.259	86.8156	139.428	33.5751	101.009	113.014	105.117
protein_coding	Zfp54	ENSRNOG00000051578	60.7	1.76216	0.452877	4.11803e-06	0.000158566	6.78846	118.256	66.8451	40.0825	23.836	88.6954	89.1604	109.611	33.8439	93.2808	42.2386	124.419	32.7816	41.818	62.5073	59.6297	11.1917	53.1627	28.2534	87.5979
protein_coding	Dmpk	ENSRNOG00000015085	104.823	1.08589	0.468838	0.000799772	0.00867196	84.8557	84.866	129.68	173.33	37.4566	109.071	72.3112	85.9111	93.9167	124.124	118.452	121.057	62.5138	149.461	141.51	142.059	5.59585	57.1499	154.216	148.916
protein_coding	Gapdhs	ENSRNOG00000021009	25.1047	1.24672	0.441354	0.000232846	0.00329089	16.9711	47.3024	12.0321	46.5823	10.2154	32.3618	26.6779	46.6586	13.5375	37.6132	30.3016	18.4948	9.91072	23.2322	21.7039	28.061	7.8342	29.2395	18.8356	24.5274
protein_coding	Fxyd1	ENSRNOG00000021079	529.116	1.3325	0.315047	8.9903e-07	4.54293e-05	222.322	382.593	520.055	447.407	94.209	757.507	791.913	891.698	282.596	423.525	730.912	527.101	324.004	637.337	618.996	518.252	264.124	786.808	368.471	992.484
protein_coding	Fxyd3	ENSRNOG00000021095	265.903	1.01245	0.161531	2.62701e-11	6.72953e-09	149.346	318.595	291.445	323.91	128.261	274.476	292.755	341.423	203.909	316.703	317.708	305.164	212.699	348.483	330.768	319.194	88.4145	256.51	204.837	293.453
protein_coding	Kctd15	ENSRNOG00000021137	28.517	1.48915	0.525929	0.000169597	0.00262861	13.5769	16.695	6.68451	58.4988	20.4309	32.3618	14.7431	38.5119	10.1532	15.0453	26.6287	71.4571	14.4849	27.8787	48.6168	38.5839	15.6684	27.9104	36.494	35.9151
protein_coding	Tshz3	ENSRNOG00000013938	59.8009	1.80456	0.493205	8.62619e-06	0.00028564	25.4567	82.0835	96.257	66.0819	9.08039	52.7378	124.965	79.2456	38.0743	43.6314	68.8673	84.9079	24.3956	112.289	71.1888	71.9064	1.11917	19.936	72.988	50.8068
protein_coding	Synm	ENSRNOG00000014030	97.1024	1.09682	0.473625	0.000801747	0.00868316	84.8557	97.3872	86.8987	81.2483	96.4791	173.795	47.7394	229.59	18.6141	128.637	112.024	94.9959	26.6827	110.74	150.191	113.998	22.3834	91.7056	81.2285	92.8537
protein_coding	Mctp2	ENSRNOG00000009932	283.496	3.06646	0.34078	3.17082e-21	8.35466e-18	32.2452	168.341	407.755	166.83	34.0515	323.618	382.617	465.105	25.3829	552.915	540.838	605.284	70.1374	448.382	442.76	363.916	33.5751	272.459	105.95	227.754
protein_coding	Zscan2	ENSRNOG00000022164	44.9	1.44451	0.387579	8.07011e-06	0.000271928	32.2452	52.8673	70.8558	75.8317	10.2154	69.518	58.2702	57.0272	10.1532	45.1359	31.2198	73.1385	22.8709	56.5317	40.8034	27.1841	17.9067	51.8336	47.089	47.3028
protein_coding	Il16	ENSRNOG00000011680	18.1024	3.33457	0.964266	8.0962e-06	0.000271997	0	30.6074	12.0321	66.0819	3.40515	22.7731	30.8902	34.8088	5.92267	14.293	11.937	9.24739	0	23.2322	28.6492	11.3998	0	3.9872	28.2534	24.5274
protein_coding	Dnajb13	ENSRNOG00000017975	40.4601	2.4777	0.454814	1.2823e-09	2.02143e-07	16.9711	54.2586	34.7595	16.2497	6.81029	39.5533	39.3148	58.5084	6.76877	75.9787	59.685	71.4571	7.62363	72.0199	62.5073	49.9837	3.35751	47.8464	36.494	49.0548
protein_coding	Ppfibp2	ENSRNOG00000019667	150.994	1.76894	0.555601	2.71392e-05	0.000652615	93.3413	249.033	133.69	141.914	18.1608	269.682	129.177	183.672	81.2253	204.616	233.231	270.696	64.0385	220.706	141.51	128.028	0	134.236	145.976	176.948
protein_coding	Cyb5r2	ENSRNOG00000019751	34.7005	2.76255	0.673558	5.72063e-07	3.17805e-05	6.78846	57.0411	26.738	12.9997	2.2701	61.1279	56.8661	48.8805	16.9219	46.6404	58.7668	50.4403	3.04945	39.4948	35.5944	21.9227	0	25.2523	36.494	86.7219
protein_coding	Dkk3	ENSRNOG00000016343	1118.14	1.51824	0.430629	1.24254e-05	0.000376326	583.807	1382.9	1167.12	1760.38	221.335	1610.9	1597.16	1888.56	524.58	825.987	978.834	1056.72	641.147	1455.11	719.702	1003.18	149.969	1562.98	1722.28	1510.19
protein_coding	Rassf10	ENSRNOG00000014847	74.8821	1.59503	0.491445	3.4188e-05	0.000780399	47.5192	139.125	96.257	86.6648	1.13505	82.7025	128.475	82.2081	21.1524	48.8972	74.3767	39.5116	28.2074	141.717	138.037	63.1373	17.9067	50.5046	95.3552	114.753
protein_coding	Tmc5	ENSRNOG00000036760	11.6353	3.69342	0.972743	1.51452e-05	0.000428265	0	13.9125	28.0749	6.49986	0	16.7802	17.5513	8.88736	0	17.3021	24.7922	16.8134	3.04945	13.1649	7.81341	14.9074	0	13.2907	10.595	19.2715
protein_coding	Plekha1	ENSRNOG00000020497	11241.3	1.04166	0.195433	4.8211e-09	5.88876e-07	8163.12	12924.7	14247.4	8914.56	4329.08	12742.2	13673.1	16965.2	8368.74	12894.6	12831.4	13161.6	7020.6	15215.6	13617	14086.6	3218.74	9242.33	11692.2	11516.5
protein_coding	Cdkn1c	ENSRNOG00000059500	88.5985	2.836	0.514331	4.03672e-10	8.00573e-08	35.6394	201.731	72.1927	131.081	10.2154	57.5321	111.626	85.1705	16.9219	45.8881	43.1568	50.4403	6.0989	223.804	174.499	247.288	2.23834	71.7696	91.8236	92.8537
protein_coding	Cabp4	ENSRNOG00000022044	13.0728	1.79491	0.881434	0.00102046	0.0104331	0	20.8687	6.68451	4.33324	0	13.1844	13.339	28.1433	1.69219	15.0453	18.3646	26.9015	12.1978	19.3602	9.54972	19.2919	6.71503	13.2907	10.595	21.8995
protein_coding	Cst6	ENSRNOG00000020455	55.2567	1.46686	1.39209	0.00160258	0.0151037	11.8798	16.695	232.621	59.5821	5.67524	3.59576	65.2907	2.96245	0	42.1268	58.7668	105.084	9.91072	155.656	95.4972	138.551	7.8342	9.30347	75.3424	8.75979
lincRNA	AC134224.3	ENSRNOG00000062158	66933	1.12319	0.455966	0.000435314	0.00533839	52685.2	113222	61978.8	81702.2	10676.3	76798.2	66242.6	97620.2	48810.5	91376.8	84279.8	81853.7	35260.1	44900.9	49989.3	44289.9	12007.6	94722.6	91065.4	99178.3
protein_coding	Pygm	ENSRNOG00000021090	29.6821	4.64041	1.18628	3.49648e-07	2.10062e-05	0	4.17374	2.6738	2.16662	1.13505	3.59576	15.4451	5.92491	3.38439	78.9878	282.815	152.162	0	10.0673	7.81341	8.76907	0	6.64534	0	7.88381
protein_coding	Lrrn4cl	ENSRNOG00000026302	49.8689	2.77438	1.90164	0.00296594	0.0243887	6.78846	112.691	60.1606	309.827	1.13505	2.39717	63.1845	9.62797	0	0	0	0	5.33654	54.2085	24.3084	32.4455	0	6.64534	295.484	13.1397
protein_coding	Eml3	ENSRNOG00000019873	132.023	1.21045	0.272581	5.86761e-07	3.23051e-05	52.6105	176.688	125.669	97.4979	60.1576	164.206	155.855	129.607	82.0714	126.38	93.6595	232.025	98.3448	175.016	183.181	228.873	39.171	123.603	156.571	139.281
protein_coding	Gda	ENSRNOG00000018282	1241.53	1.52021	0.273784	1.18683e-09	1.88707e-07	492.163	1064.3	1578.88	1719.21	430.183	968.458	1500.98	1104.25	688.722	2388.44	2048.57	2735.55	635.811	1496.16	1008.8	1040.89	151.088	1014.08	1890.62	873.351
protein_coding	Trpm3	ENSRNOG00000027770	604.854	1.20714	0.183351	1.97031e-12	7.12555e-10	398.822	850.051	659.093	618.57	173.662	617.272	771.553	688.77	377.359	777.842	767.641	849.079	368.221	738.01	749.219	641.896	175.71	590.106	633.347	650.852
protein_coding	Papss2	ENSRNOG00000011068	17.449	5.18781	1.88551	0.000328384	0.0042925	1.69711	31.9987	16.0428	147.33	0	1.19859	11.9349	0	0	0	0	0	0	15.4881	17.3631	14.9074	0	3.9872	76.5196	10.5117
protein_coding	Cpeb3	ENSRNOG00000020689	13.5687	1.27801	0.88265	0.00414974	0.0314065	5.09134	16.695	9.35832	4.33324	6.81029	11.9859	21.0615	21.4778	1.69219	19.5589	28.4652	5.04403	6.0989	24.0066	21.7039	35.0763	0	7.9744	15.3039	9.63576
protein_coding	Lgi1	ENSRNOG00000014758	51.4243	2.75029	0.873095	7.48673e-06	0.000257622	30.5481	27.8249	26.738	24.9161	17.0257	170.199	53.3558	208.112	0	62.438	51.4209	71.4571	6.0989	20.1346	27.781	59.6297	0	78.415	15.3039	77.0861
protein_coding	Entpd1	ENSRNOG00000014574	9.19952	1.05414	0.969389	0.00634013	0.043648	8.48557	5.56498	12.0321	8.66648	3.40515	15.5816	9.12665	17.7747	3.38439	5.26585	6.42761	11.7694	2.28709	20.1346	19.0994	8.76907	1.11917	6.64534	7.06335	11.3877
protein_coding	Pnlip	ENSRNOG00000017725	34.6866	1.20581	0.990118	0.00317552	0.0256309	30.5481	45.9111	68.182	16.2497	3.40515	32.3618	113.732	39.9931	15.2297	27.8338	15.6099	33.6269	6.86127	84.4104	30.3855	62.2604	0	19.936	23.5445	23.6514
protein_coding	Map3k1	ENSRNOG00000013177	13.1945	1.14285	0.773582	0.00405246	0.0308024	6.78846	5.56498	18.7166	14.083	2.2701	25.1703	14.7431	14.8123	2.53829	12.7885	22.9558	22.6981	12.9602	23.2322	13.8905	19.2919	3.35751	9.30347	4.7089	14.0157
protein_coding	Selenop	ENSRNOG00000053086	196.028	1.69555	0.380892	2.2064e-07	1.44661e-05	78.0673	159.993	367.648	90.9981	65.8328	400.328	453.524	327.351	53.3041	197.846	190.074	274.9	109.78	179.663	263.92	222.734	13.4301	171.45	127.14	172.568
protein_coding	Dab2	ENSRNOG00000028930	322.543	2.09866	0.992613	0.000367548	0.0047044	93.3413	727.622	418.45	670.569	28.3762	203.76	563.044	333.276	50.7658	63.1902	111.106	70.6164	69.375	917.673	362.889	551.574	0	180.753	735.766	298.709
protein_coding	Cp	ENSRNOG00000011913	219.112	1.47079	0.426658	1.61403e-05	0.000449006	42.4279	140.516	315.509	172.246	78.3184	50.3406	383.319	65.9146	64.3033	291.126	717.138	279.944	71.6621	288.854	324.691	196.427	29.0984	296.382	291.952	282.065
protein_coding	Pcdh18	ENSRNOG00000009949	18.0982	8.05944	2.80252	7.18322e-07	3.86382e-05	0	15.3037	42.7809	80.165	0	0	16.8492	39.9931	0	0	5.50938	0	0	33.2995	13.0223	49.1068	0	10.6325	51.7979	3.50391
protein_coding	Tm4sf1	ENSRNOG00000015812	289.023	1.76166	0.30576	2.66166e-10	5.51592e-08	91.6442	318.595	385.028	593.654	89.6689	317.625	289.245	353.272	63.4572	106.822	177.219	340.472	139.512	423.601	335.108	385.839	240.622	162.146	536.815	430.105
protein_coding	AABR07012039.1	ENSRNOG00000061763	7.40939	2.26637	0.90976	0.000621103	0.00708888	3.39423	19.4774	13.369	9.74979	1.13505	8.3901	8.4246	9.62797	1.69219	13.5408	4.59115	8.40672	0.762363	11.6161	10.4179	4.38453	0	3.9872	4.7089	10.5117
protein_coding	Pbxip1	ENSRNOG00000020673	720.709	1.35235	0.107954	1.73808e-37	3.20572e-33	376.759	898.745	1128.35	842.815	245.171	598.095	868.436	764.313	321.517	781.603	1119.32	853.282	380.419	1067.91	1028.77	946.182	226.073	576.815	819.349	570.262
protein_coding	S100a5	ENSRNOG00000011748	18.6777	4.72917	1.50342	0.000109216	0.00192471	3.39423	22.2599	76.2034	86.6648	0	0	9.8287	0	0	0	0	0	0	24.781	19.9676	39.4608	0	6.64534	69.4563	14.8916
protein_coding	Anxa9	ENSRNOG00000021134	17.6379	1.66773	1.03868	0.0020544	0.0183939	10.1827	44.5199	21.3904	7.58317	0	8.3901	39.3148	28.8839	1.69219	14.293	8.26408	5.04403	6.0989	53.4341	22.5721	38.5839	0	9.30347	27.0762	6.13185
protein_coding	Car14	ENSRNOG00000023162	22.8434	1.05595	0.481709	0.00152583	0.0145439	3.39423	15.3037	24.0642	12.9997	10.2154	20.376	28.082	37.0307	12.6914	33.0996	64.2761	35.3082	16.0096	13.1649	27.781	33.3225	10.0725	23.9232	16.4812	19.2715
protein_coding	Mtmr11	ENSRNOG00000021176	131.46	1.44387	0.480459	8.89725e-05	0.00164909	81.4615	179.471	148.396	109.414	32.9164	152.22	186.745	169.6	77.8409	273.824	179.055	194.195	83.8599	144.814	164.95	176.258	0	54.4918	125.963	93.7297
protein_coding	Hmgcs2	ENSRNOG00000019120	163.358	3.3028	1.00263	3.44323e-06	0.000135699	10.1827	254.598	34.7595	389.992	9.08039	39.5533	155.855	516.207	9.30706	975.687	137.735	178.222	18.2967	82.8616	58.1665	33.3225	16.7876	115.629	180.115	50.8068
protein_coding	Negr1	ENSRNOG00000021410	14.0298	8.27946	2.7382	6.89565e-08	5.41206e-06	0	22.2599	17.3797	0	0	14.383	23.8697	70.3583	0	4.51359	2.75469	15.9728	0	25.5554	24.3084	34.1994	0	6.64534	0	18.3955
protein_coding	Cacna2d1	ENSRNOG00000033531	22.5427	2.27695	1.20682	0.000770585	0.00843983	1.69711	37.5636	21.3904	64.9986	1.13505	1.19859	9.12665	2.96245	0	22.5679	123.961	33.6269	10.6731	14.7137	10.4179	34.1994	0	7.9744	48.2662	4.37989
protein_coding	Sema3a	ENSRNOG00000023337	229.466	2.43606	0.419064	1.53278e-10	3.35111e-08	61.0961	146.081	167.113	293.577	83.9936	360.774	131.985	396.228	44.8431	455.872	613.378	533.827	9.91072	139.393	280.415	230.626	76.1036	150.185	207.192	206.731
protein_coding	Thsd7a	ENSRNOG00000030151	194.176	1.80849	0.317315	4.65966e-10	9.0466e-08	49.2163	204.513	267.38	214.495	31.7814	228.93	226.762	210.334	94.7628	258.779	244.249	285.828	112.83	236.194	254.37	214.842	59.3161	275.117	83.583	330.244
protein_coding	Tmem140	ENSRNOG00000026965	87.0132	1.2578	0.408606	0.000108361	0.00192101	15.274	26.4337	104.278	45.499	22.701	103.078	160.769	131.829	67.6877	115.097	168.036	195.877	72.4245	100.673	105.915	122.767	15.6684	85.0603	40.0257	41.171
protein_coding	Hipk2	ENSRNOG00000007034	118.254	1.0362	0.392238	0.000339823	0.00440147	115.404	129.386	153.744	131.081	49.9421	103.078	203.595	147.382	70.226	115.097	161.609	123.579	68.6127	171.918	170.159	113.998	7.8342	97.0219	93.0008	138.405
protein_coding	Tbxas1	ENSRNOG00000007918	36.8839	2.98668	0.741386	1.35913e-06	6.33025e-05	27.1538	43.1286	36.0964	85.5815	0	13.1844	54.7599	26.6621	0	33.0996	83.559	56.325	11.4354	52.6597	57.2983	76.2909	0	25.2523	37.6712	17.5196
protein_coding	Tmem176b	ENSRNOG00000008465	1375.92	1.16047	0.416239	0.000263761	0.00359823	554.956	2263.56	1467.92	2265.2	259.926	1396.35	1378.83	1256.08	1379.98	1137.42	1342.45	1785.59	659.444	1749.39	1295.29	1685.41	626.736	772.188	2578.12	1663.48
protein_coding	Tmem176a	ENSRNOG00000023708	939.29	1.50031	0.30145	1.91007e-08	1.8739e-06	397.125	1406.55	954.548	1499.3	195.228	806.649	870.542	892.439	840.174	748.503	1015.56	1129.86	410.914	1347.47	1091.27	1434.62	294.342	497.071	1649.29	1304.33
protein_coding	Gpnmb	ENSRNOG00000008816	1533.42	1.2203	0.270631	2.48076e-07	1.56696e-05	977.538	2234.34	1800.81	1541.55	381.376	1450.29	1725.64	1180.54	705.644	2272.59	3448.87	4017.57	945.33	1153.09	1668.6	1235.56	263.005	1415.46	1393.83	856.707
protein_coding	Tril	ENSRNOG00000026941	240.169	1.19624	0.285414	1.44961e-06	6.68417e-05	67.8846	214.252	327.541	149.497	78.3184	178.589	273.098	236.996	139.606	422.773	185.483	161.409	147.898	551.378	421.924	426.177	63.7927	281.762	213.078	261.918
protein_coding	Aqp1	ENSRNOG00000011648	28.8956	4.94788	1.75181	9.8745e-05	0.00178554	3.39423	76.5185	20.0535	189.579	0	11.9859	13.339	0	0	4.51359	0	0	0	4.64644	10.4179	16.6612	0	10.6325	197.774	18.3955
protein_coding	Eif4e3	ENSRNOG00000010301	628.085	1.26584	0.431248	0.000126896	0.00213353	218.928	857.008	1390.38	729.068	148.691	397.931	1298.09	559.163	366.36	345.29	341.582	501.04	211.937	1270.03	936.741	1177.69	148.85	459.857	788.741	414.338
protein_coding	Cecr2	ENSRNOG00000011566	9.43427	4.48642	1.29801	1.23559e-05	0.00037606	3.39423	15.3037	12.0321	7.58317	0	16.7802	2.10615	28.8839	0	7.52265	6.42761	26.9015	0	8.51848	16.495	9.64597	0	15.9488	5.88613	5.25587
protein_coding	Clec2g	ENSRNOG00000059538	20.6012	2.72546	1.58558	0.000840512	0.00900779	5.09134	30.6074	42.7809	98.5812	3.40515	0	27.38	4.44368	0	3.76132	12.8552	4.20336	0	35.6227	13.8905	46.4761	0	0	74.1652	8.75979
protein_coding	Rerg	ENSRNOG00000027592	94.2473	4.21391	0.596958	1.35646e-14	8.33951e-12	10.1827	108.517	48.1285	30.3327	7.94534	123.454	102.499	171.822	6.76877	189.571	258.023	132.826	0	58.855	44.276	97.3366	8.95337	252.523	27.0762	205.855
protein_coding	Abcc9	ENSRNOG00000036960	26.4178	8.1762	2.79136	2.9105e-07	1.78343e-05	0	25.0424	100.268	33.5826	0	0	25.2738	0	0	14.293	25.7105	31.1049	0	82.0872	28.6492	85.06	0	0	62.3929	14.8916
protein_coding	Garnl3	ENSRNOG00000057044	95.2162	1.48058	0.301834	4.56414e-08	3.86152e-06	93.3413	105.735	141.712	135.414	26.1061	107.873	69.503	94.7985	30.4595	111.335	60.6032	122.738	42.6923	165.723	103.311	128.905	26.8601	164.804	54.1524	118.257
protein_coding	Ptgs1	ENSRNOG00000007415	608.795	1.77748	0.904634	0.000375963	0.00478062	44.125	649.712	983.96	2401.7	107.83	109.071	321.539	92.5766	42.3048	528.09	370.965	466.573	211.937	803.061	562.565	748.878	145.492	736.303	2555.76	293.453
ribozyme	RF00009	ENSRNOG00000054461	10.9658	3.36454	0.838946	3.97419e-06	0.000154316	0	11.13	5.34761	7.58317	0	17.9788	11.9349	26.6621	5.92267	21.0634	23.874	19.3355	0.762363	7.74407	12.1542	9.64597	0	15.9488	4.7089	17.5196
protein_coding	Ypel4	ENSRNOG00000060130	34.6772	1.32779	0.694598	0.00113776	0.0114111	8.48557	31.9987	20.0535	32.4993	0	51.5392	54.7599	66.6552	47.3814	54.9153	47.748	41.1929	13.7225	51.1109	32.1218	28.061	5.59585	31.8976	28.2534	45.5509
protein_coding	Cd59	ENSRNOG00000042821	2987.27	1.62515	0.179409	6.38754e-21	1.30902e-17	734.851	2210.69	3195.2	1889.29	715.081	2787.91	3056.73	3498.66	2540.83	5603.62	6771.95	6694.27	1290.68	2798.71	2891.83	3564.63	996.062	3087.42	1923.59	3493.4
protein_coding	Bdnf	ENSRNOG00000047466	73.4143	4.28077	1.25594	1.2353e-05	0.00037606	3.39423	87.6485	157.754	348.826	1.13505	44.3477	40.0169	22.959	0	16.5498	6.42761	0	4.57418	108.417	74.6615	71.0294	0	21.2651	442.637	16.6436
protein_coding	Ppp1r14d	ENSRNOG00000012648	9.56816	1.95279	0.988056	0.00154735	0.0147262	0	15.3037	17.3797	6.49986	3.40515	23.9717	9.8287	17.0341	5.92267	14.293	26.6287	5.04403	0	4.64644	7.81341	8.76907	0	6.64534	9.4178	8.75979
rRNA	RF00001	ENSRNOG00000044512	16.6149	1.30025	0.86673	0.00268178	0.0224729	3.39423	5.56498	10.6952	3.24993	1.13505	23.9717	12.6369	44.4368	16.9219	40.6223	40.4022	21.8575	6.0989	12.3905	26.0447	14.9074	3.35751	15.9488	5.88613	22.7754
protein_coding	Slc28a2	ENSRNOG00000028668	13.5242	1.01531	1.2214	0.0069549	0.0467649	15.274	27.8249	5.34761	42.2491	1.13505	1.19859	5.6164	11.1092	10.1532	6.01812	18.3646	24.3795	9.14836	13.9393	22.5721	12.2767	0	6.64534	18.8356	18.3955
protein_coding	Cpxm1	ENSRNOG00000021220	46.3281	1.18151	0.849589	0.00396133	0.0302662	18.6683	65.3886	141.712	118.081	1.13505	17.9788	172.704	10.3686	7.61487	15.0453	7.34585	21.0168	7.62363	44.1412	71.1888	39.4608	22.3834	50.5046	60.0385	34.1632
protein_coding	Gfra4	ENSRNOG00000021241	17.0644	1.25139	0.704893	0.00268512	0.0224804	0	11.13	12.0321	9.74979	3.40515	11.9859	23.1677	20.7372	15.2297	32.3474	11.0188	55.4843	20.5838	24.0066	28.6492	21.0458	2.23834	13.2907	9.4178	15.7676
protein_coding	Zcchc3	ENSRNOG00000007520	67.6041	1.01073	0.44907	0.000930702	0.00971469	22.0625	52.8673	62.8344	72.5818	48.8071	73.1138	51.2497	46.6586	16.0758	98.5467	64.2761	125.26	25.9203	127.777	101.574	117.506	58.1969	42.5302	74.1652	70.0783
protein_coding	Myh7b	ENSRNOG00000018997	16.6849	1.08236	0.815723	0.00493725	0.0360644	3.39423	37.5636	6.68451	12.9997	9.08039	25.1703	29.4861	11.8498	10.9993	21.0634	31.2198	19.3355	3.81181	28.6531	15.6268	12.2767	0	19.936	11.7723	22.7754
protein_coding	Dhx35	ENSRNOG00000015928	69.7721	1.33249	0.432855	8.78325e-05	0.00163635	16.9711	75.1273	78.8772	53.0822	24.9711	133.043	64.5886	126.645	19.4602	93.2808	90.9048	36.9896	76.2363	99.8986	67.7162	120.136	16.7876	78.415	32.9623	89.3498
protein_coding	Cdh4	ENSRNOG00000052405	30.4195	4.32005	0.956856	1.12833e-07	8.25828e-06	0	36.1724	69.5189	64.9986	0	49.142	34.4005	17.7747	10.1532	10.5317	44.0751	58.847	0	70.4711	30.3855	53.4913	0	7.9744	29.4306	21.0235
protein_coding	Oprk1	ENSRNOG00000007647	28.6654	9.15611	2.53001	5.55097e-14	3.19944e-11	0	30.6074	25.4011	15.1663	0	56.3336	35.8046	128.126	0	35.3564	11.937	42.0336	0	61.9526	10.4179	25.4303	0	21.2651	23.5445	49.9308
protein_coding	Tox	ENSRNOG00000010777	100.065	2.079	0.411852	9.41549e-09	1.03988e-06	59.399	97.3872	133.69	118.081	15.8907	154.618	98.9891	171.822	51.6119	135.408	191.91	94.1552	9.91072	149.461	113.728	106.983	16.7876	82.4022	65.9246	133.149
protein_coding	Fbxl4	ENSRNOG00000005641	207.373	1.15451	0.208422	1.70136e-09	2.50543e-07	100.13	235.121	278.076	191.746	128.261	248.107	243.611	208.112	97.3011	315.951	365.456	233.707	100.632	257.103	223.984	194.673	49.2435	217.967	202.483	255.786
protein_coding	Tpm2	ENSRNOG00000016731	276.845	1.85257	1.23472	0.000562275	0.00655952	20.3654	257.381	390.375	947.897	30.6463	15.5816	187.447	13.331	17.768	222.67	756.622	791.913	50.316	280.335	146.718	149.074	52.601	86.3894	961.793	157.676
protein_coding	Frmd3	ENSRNOG00000006503	43.5511	1.0237	0.624428	0.00239739	0.0205651	22.0625	55.6498	33.4226	67.1652	19.2958	75.5109	55.462	68.877	26.229	34.6042	16.5282	11.7694	15.2473	70.4711	67.7162	36.8301	6.71503	53.1627	35.3168	98.9856
protein_coding	Rasef	ENSRNOG00000024190	66.6369	1.21681	0.421913	0.000182166	0.00275399	10.1827	65.3886	72.1927	57.4154	38.5917	123.454	49.8456	123.682	40.6126	57.1721	69.7855	53.803	35.8311	119.259	27.781	67.5218	33.5751	77.0859	62.3929	147.164
protein_coding	Acer2	ENSRNOG00000007637	50.4384	1.10716	0.468164	0.00069227	0.00776728	47.5192	102.952	81.551	99.6645	12.4855	55.135	49.1435	60.7303	28.7673	58.6766	50.5027	15.1321	6.86127	36.3971	31.2536	27.1841	8.95337	95.6928	75.3424	64.8224
protein_coding	Cdkn2b	ENSRNOG00000006735	1366.13	1.03756	0.154752	1.247e-12	5.22721e-10	566.836	1796.1	1838.24	2001.96	669.679	1085.92	1618.93	1047.23	572.807	1618.12	1757.49	1495.56	779.897	2025.85	1791.01	1489.86	746.487	1395.52	1874.14	1151.04
protein_coding	Hook1	ENSRNOG00000026226	80.2522	1.70551	0.550145	3.05792e-05	0.000714833	47.5192	41.7374	106.952	25.9994	14.7556	131.844	132.687	190.338	10.9993	109.078	161.609	104.243	22.1085	150.235	121.542	82.4292	12.3109	53.1627	29.4306	56.0626
protein_coding	Cyp2j10	ENSRNOG00000042224	291.697	1.27272	0.387879	4.68986e-05	0.000978504	83.1586	190.601	546.793	121.331	41.9968	439.881	462.651	501.395	98.1472	377.637	427.896	316.093	214.224	399.594	419.32	435.823	116.394	261.826	170.698	208.483
protein_coding	Patj	ENSRNOG00000007551	31.0517	2.46772	0.862337	0.000115629	0.00199313	10.1827	65.3886	36.0964	16.2497	0	35.9576	53.3558	42.215	0	30.0906	50.5027	20.1761	23.6333	44.1412	33.8581	106.983	0	9.30347	34.1395	8.75979
protein_coding	Cyp2j4	ENSRNOG00000031004	43.8196	1.08473	0.809272	0.00314661	0.0254557	54.3077	90.431	32.0857	20.5829	3.40515	39.5533	93.3727	39.2525	6.76877	48.8972	47.748	78.1825	28.2074	48.7877	57.2983	85.06	8.95337	22.5941	30.6079	40.295
protein_coding	Mroh7	ENSRNOG00000058870	21.1524	2.65784	0.731698	1.05577e-05	0.000335735	13.5769	26.4337	44.1178	25.9994	0	47.9435	22.4656	25.9215	0	20.3111	24.7922	17.6541	5.33654	41.818	28.6492	25.4303	0	7.9744	30.6079	14.0157
protein_coding	Fam151a	ENSRNOG00000007799	35.1092	1.98619	0.590473	2.56452e-05	0.000629218	8.48557	27.8249	69.5189	23.8328	9.08039	44.3477	61.7804	39.2525	0.846096	31.5951	30.3016	24.3795	35.8311	78.2152	79.0022	65.768	0	27.9104	15.3039	28.9073
protein_coding	Acot11	ENSRNOG00000007837	30.3746	2.14816	0.634519	2.12863e-05	0.00054718	8.48557	36.1724	69.5189	27.0828	2.2701	26.3689	57.5681	33.3276	1.69219	36.861	27.5469	9.24739	23.6333	78.9896	71.1888	42.9684	0	10.6325	17.6584	26.2794
protein_coding	Zswim5	ENSRNOG00000018160	23.8575	1.18456	0.472951	0.000524781	0.00622849	10.1827	22.2599	18.7166	21.6662	15.8907	28.7661	27.38	29.6245	5.92267	38.3655	41.3204	37.8302	5.33654	30.2019	31.2536	31.5686	15.6684	13.2907	28.2534	23.6514
protein_coding	Col8a2	ENSRNOG00000010841	86.4963	2.48307	0.564286	1.33356e-07	9.38786e-06	33.9423	119.647	45.4547	135.414	5.67524	92.2911	60.3763	119.239	38.9204	100.051	105.597	90.7926	30.4945	92.9289	98.9698	106.106	0	155.501	88.2919	210.235
protein_coding	Mthfr	ENSRNOG00000008553	51.2008	1.25915	0.391146	6.79724e-05	0.00131551	28.8509	48.6936	66.8451	62.832	31.7814	61.1279	21.7636	75.5425	35.536	60.9334	54.1756	99.1993	28.2074	77.4407	73.7933	54.3682	6.71503	57.1499	28.2534	50.8068
protein_coding	Spsb1	ENSRNOG00000017212	38.8285	1.05016	0.727735	0.00379399	0.0293648	13.5769	27.8249	29.4119	58.4988	12.4855	14.383	58.2702	41.4743	0	27.8338	41.3204	39.5116	44.2171	93.7033	65.9799	59.6297	25.7409	19.936	72.988	29.7833
snRNA	RF00026	ENSRNOG00000053216	20.1955	1.71169	0.623811	0.000208585	0.00304603	3.39423	33.3899	9.35832	25.9994	4.5402	34.759	26.6779	31.8464	19.4602	33.0996	24.7922	28.5828	6.0989	16.2626	11.286	18.415	0	19.936	30.6079	25.4034
protein_coding	Porcn	ENSRNOG00000004819	150.655	1.06082	0.261675	3.57143e-06	0.000139854	66.1875	143.298	215.241	207.996	115.775	153.419	133.39	219.222	124.376	200.855	184.564	204.283	86.9094	191.279	157.136	192.919	31.3368	102.338	176.584	105.993
protein_coding	Car5b	ENSRNOG00000029330	168.49	1.20551	0.415019	0.000133673	0.00221316	66.1875	196.166	204.546	443.074	72.6431	143.83	186.043	95.5391	73.6104	191.828	158.854	303.483	62.5138	160.302	136.301	133.29	89.5337	106.325	444.991	100.738
protein_coding	Sts	ENSRNOG00000032487	30.9764	1.07714	0.668681	0.00341345	0.0271838	13.5769	23.6512	54.813	46.5823	11.3505	35.9576	36.5066	65.174	7.61487	57.1721	22.0375	34.4675	22.8709	43.3668	32.1218	28.9379	12.3109	2.65813	41.2029	27.1553
protein_coding	Tmem47	ENSRNOG00000030418	300.234	1.05036	0.297903	2.15065e-05	0.000550924	81.4615	396.505	592.248	381.325	73.7782	221.738	532.154	282.174	118.453	200.102	224.967	110.128	198.977	497.944	545.202	447.222	109.679	182.082	595.676	212.863
antisense	AC141377.1	ENSRNOG00000051189	6.92608	1.80407	1.10462	0.00349146	0.0276791	1.69711	11.13	10.6952	4.33324	5.67524	14.383	6.31845	19.9966	0	5.26585	8.26408	7.56605	0.762363	4.64644	6.0771	1.75381	0	7.9744	10.595	11.3877
protein_coding	Rnf128	ENSRNOG00000055721	26.9831	3.34694	1.10745	8.40107e-06	0.000279222	0	55.6498	28.0749	21.6662	0	40.7519	55.462	44.4368	0	9.77944	44.0751	37.8302	18.2967	40.2692	49.4849	14.9074	0	38.5429	17.6584	22.7754
protein_coding	Akap17b	ENSRNOG00000009746	51.5107	1.25256	0.468303	0.00033853	0.00439089	20.3654	121.038	62.8344	40.0825	14.7556	51.5392	103.201	89.6142	10.9993	32.3474	29.3834	39.5116	35.8311	47.2389	79.0022	69.2756	32.456	37.2139	29.4306	84.0939
protein_coding	Cyp1b1	ENSRNOG00000040287	297.872	7.20144	2.08132	2.644e-07	1.6475e-05	1.69711	222.599	811.5	1035.64	0	2.39717	1085.37	8.14675	0	4.51359	0	33.6269	0	507.237	511.344	547.19	3.35751	37.2139	1091.29	54.3107
protein_coding	Alk	ENSRNOG00000008683	83.4082	1.14983	0.292598	4.77269e-06	0.000179282	30.5481	86.2573	100.268	79.0817	29.5113	92.2911	89.1604	108.13	72.7643	144.435	124.879	79.8638	60.989	86.7336	103.311	119.259	17.9067	75.7568	74.1652	92.8537
protein_coding	AABR07063351.1	ENSRNOG00000049989	51.0047	1.11821	0.576257	0.00126904	0.0124955	27.1538	77.9098	58.8237	36.8326	59.0225	65.9222	66.6948	40.7337	10.1532	52.6585	70.7038	118.535	9.91072	24.781	42.5397	78.0447	24.6218	65.1243	36.494	53.4347
protein_coding	Etv1	ENSRNOG00000006867	1941.43	1.69907	0.180545	1.41715e-22	4.35631e-19	694.12	2047.91	2668.46	1554.55	539.148	2129.89	2543.53	2866.17	1150.69	2136.43	2548.09	2482.5	958.29	2752.24	2678.26	3137.57	466.694	1649.37	1548.05	2276.67
protein_coding	Dact1	ENSRNOG00000008445	50.3981	3.84703	0.796638	3.27673e-09	4.34791e-07	13.5769	16.695	40.1071	14.083	0	88.6954	70.9071	154.048	7.61487	74.4742	78.9678	116.853	1.52473	66.599	69.4525	56.9989	0	62.4662	18.8356	56.0626
protein_coding	Prima1	ENSRNOG00000008915	6.52119	2.20106	1.4148	0.00386572	0.0297701	3.39423	18.0862	18.7166	4.33324	0	16.7802	10.5308	8.88736	0	7.52265	6.42761	3.36269	0	6.96967	1.73631	2.63072	0	6.64534	11.7723	2.62794
protein_coding	Rdh5	ENSRNOG00000053850	354.556	1.25806	0.27601	2.75567e-07	1.70555e-05	112.01	286.597	425.135	327.16	116.91	195.37	434.569	231.071	163.297	825.234	536.247	724.659	250.817	380.234	478.354	426.177	128.705	467.832	218.964	361.779
protein_coding	Efna2	ENSRNOG00000016203	9.46569	1.37084	1.09383	0.00353561	0.0279156	3.39423	1.39125	13.369	19.4996	9.08039	10.7873	9.12665	15.5529	0	5.26585	5.50938	17.6541	2.28709	3.09763	20.8358	19.2919	6.71503	10.6325	7.06335	8.75979
protein_coding	AABR07056118.1	ENSRNOG00000048230	38.3144	2.57334	0.75446	1.06833e-05	0.000337982	0	34.7812	38.7702	14.083	0	100.681	32.9964	135.532	26.229	88.015	37.6475	74.8198	13.7225	45.69	42.5397	41.2146	1.11917	10.6325	9.4178	18.3955
lincRNA	AABR07056200.1	ENSRNOG00000058241	31.5298	3.63325	0.771304	7.40098e-08	5.73545e-06	0	29.2162	28.0749	6.49986	1.13505	67.1208	16.1472	112.573	11.8453	81.9969	66.1126	65.5724	3.81181	48.0133	30.3855	24.5534	0	5.31627	12.9495	19.2715
protein_coding	Glt8d2	ENSRNOG00000033579	14.6052	1.37138	0.929877	0.00341505	0.0271848	6.78846	15.3037	14.7059	41.1658	4.5402	7.19152	10.5308	22.959	10.1532	8.27491	11.937	18.4948	9.91072	13.1649	5.20894	33.3225	0	2.65813	40.0257	15.7676
protein_coding	Bbs10	ENSRNOG00000026913	84.3982	1.21192	0.427307	0.000175747	0.00267909	59.399	95.996	44.1178	86.6648	40.8618	106.674	53.3558	187.375	62.6111	85.0059	103.76	147.958	51.0783	92.9289	97.2335	64.0142	10.0725	91.7056	90.6463	116.505
protein_coding	Avpr1a	ENSRNOG00000004400	19.9527	4.15177	1.08657	2.28469e-06	9.777e-05	0	11.13	26.738	109.414	3.40515	16.7802	6.31845	15.5529	2.53829	15.7976	33.9745	23.5388	0	25.5554	18.2313	34.1994	0	2.65813	47.089	6.13185
protein_coding	Enpp2	ENSRNOG00000004089	286.629	1.16584	0.628336	0.00136243	0.013184	227.413	395.114	168.45	202.579	83.9936	333.207	223.954	499.173	226.754	418.259	521.555	446.397	136.463	185.083	204.017	288.502	16.7876	427.96	204.837	522.083
snRNA	RF00003	ENSRNOG00000055394	10.2196	1.90366	0.755286	0.000403287	0.00503263	10.1827	15.3037	6.68451	12.9997	2.2701	14.383	6.31845	16.2935	2.53829	12.0362	16.5282	21.0168	1.52473	7.74407	10.4179	7.01525	0	15.9488	9.4178	15.7676
protein_coding	Tob2	ENSRNOG00000050500	288.613	1.12834	0.211063	5.60858e-09	6.71719e-07	213.836	356.159	411.766	298.994	74.9132	286.462	294.159	305.873	201.371	346.042	325.972	439.671	138.75	511.883	374.175	313.056	102.964	307.015	217.787	251.406
protein_coding	Csdc2	ENSRNOG00000005332	234.895	1.35835	0.167482	2.78014e-17	3.01629e-14	103.524	274.075	181.819	291.41	79.4534	180.987	195.17	243.662	178.526	446.845	371.883	359.808	91.4836	272.591	267.392	212.211	99.6062	313.66	227.204	306.592
protein_coding	Prickle1	ENSRNOG00000022772	35.3581	1.89237	0.556292	2.33525e-05	0.000587604	0	30.6074	22.7273	60.6654	12.4855	9.58869	46.3353	67.3958	13.5375	15.7976	13.7735	39.5116	20.5838	46.4644	25.1765	76.2909	24.6218	39.872	88.2919	53.4347
protein_coding	Slc38a4	ENSRNOG00000006653	18.2212	7.36165	3.04389	2.74136e-05	0.000657499	0	27.8249	14.7059	157.08	0	1.19859	3.51025	0	0	0	5.50938	26.9015	0	17.8114	0.868156	5.26144	0	6.64534	95.3552	1.75196
protein_coding	Lmbr1l	ENSRNOG00000061607	206.409	1.06278	0.254217	1.62758e-06	7.35763e-05	117.101	217.034	248.664	181.996	70.373	250.505	237.995	274.767	188.679	258.779	231.394	307.686	147.898	254.78	259.579	200.812	54.8394	198.031	160.103	267.173
protein_coding	Pou6f1	ENSRNOG00000004595	10.589	1.82351	1.16408	0.00131332	0.0128231	5.09134	8.34748	13.369	8.66648	1.13505	16.7802	4.2123	19.9966	0	22.5679	6.42761	21.8575	12.1978	15.4881	13.8905	9.64597	0	9.30347	3.53168	19.2715
protein_coding	Tns2	ENSRNOG00000010588	24.6139	1.90098	0.816318	0.00026118	0.00357094	0	23.6512	32.0857	82.3316	4.5402	26.3689	12.6369	35.5494	2.53829	18.0544	16.5282	39.5116	15.2473	41.818	29.5173	38.5839	20.1451	5.31627	32.9623	14.8916
misc_RNA	RF00100	ENSRNOG00000061353	6.68313	1.72111	1.03812	0.0021047	0.018726	3.39423	8.34748	2.6738	7.58317	0	7.19152	4.91435	15.5529	0.846096	5.26585	1.83646	16.8134	5.33654	5.42085	10.4179	8.76907	2.23834	13.2907	5.88613	7.88381
protein_coding	Zbtb44	ENSRNOG00000005578	9.51314	2.34674	1.10474	0.000594446	0.00684393	0	5.56498	6.68451	23.8328	10.2154	8.3901	9.8287	13.331	2.53829	2.25679	21.1193	19.3355	0	8.51848	4.34078	8.76907	0	10.6325	20.0128	14.8916
protein_coding	Arhgap32	ENSRNOG00000008709	91.9202	1.19901	0.243891	7.14764e-08	5.58606e-06	40.7307	94.6047	133.69	81.2483	60.1576	101.88	113.03	172.563	64.3033	123.371	106.515	117.694	36.5934	86.7336	121.542	118.382	34.6943	85.0603	62.3929	83.218
protein_coding	Nlrx1	ENSRNOG00000052386	26.7509	1.65159	0.532675	8.11406e-05	0.00153493	15.274	25.0424	40.1071	54.1655	6.81029	26.3689	21.0615	40.7337	12.6914	20.3111	25.7105	24.3795	11.4354	64.2758	47.7486	28.9379	0	18.6069	32.9623	18.3955
snoRNA	RF00421	ENSRNOG00000052812	6.39448	1.97835	0.89744	0.00105473	0.0107063	3.39423	5.56498	8.02141	3.24993	1.13505	4.79435	8.4246	10.3686	1.69219	10.5317	9.18231	10.0881	1.52473	4.64644	4.34078	7.89216	0	9.30347	10.595	13.1397
protein_coding	Tmem25	ENSRNOG00000014218	36.4957	1.53104	0.408111	1.03211e-05	0.000330491	15.274	50.0849	30.7488	40.0825	5.67524	46.7449	27.38	39.2525	34.69	68.4561	66.1126	95.8366	27.4451	35.6227	37.3307	51.7375	0	19.936	16.4812	21.0235
protein_coding	Cspg4	ENSRNOG00000017208	14.2772	1.66798	1.13682	0.00301579	0.0246557	0	18.0862	2.6738	19.4996	4.5402	7.19152	16.8492	25.9215	10.9993	18.8066	8.26408	23.5388	6.0989	26.3299	42.5397	27.1841	0	0	20.0128	7.00783
protein_coding	Cyp1a1	ENSRNOG00000019500	2493.81	1.9478	0.662045	6.78775e-05	0.00131505	616.053	1324.47	890.377	1408.3	1704.84	4392.82	2428.39	6392.23	269.905	4445.88	6183.37	4935.58	180.68	1246.02	2496.82	2758.75	832.663	3702.78	439.105	3227.1
protein_coding	Rab27a	ENSRNOG00000052499	12.0923	1.56118	0.956629	0.00232845	0.0201435	0	15.3037	1.3369	8.66648	4.5402	16.7802	16.8492	13.331	6.76877	16.5498	19.2828	49.5996	7.62363	13.1649	3.47263	8.76907	0	17.2779	5.88613	16.6436
protein_coding	Fam214a	ENSRNOG00000058522	163.688	1.55047	0.306599	1.00741e-08	1.08658e-06	159.529	217.034	240.642	179.83	43.1319	204.958	165.684	213.297	73.6104	114.344	201.093	199.239	38.1181	209.09	204.885	192.043	43.6477	158.159	175.407	240.018
protein_coding	Scg3	ENSRNOG00000010784	23.1818	2.70754	0.74603	7.22315e-06	0.000249483	0	13.9125	4.01071	21.6662	10.2154	19.1774	14.7431	87.3924	10.1532	30.0906	16.5282	12.6101	5.33654	18.5858	19.9676	50.8606	0	62.4662	28.2534	37.6671
protein_coding	Cd109	ENSRNOG00000025332	62.3506	1.05544	0.286773	1.38874e-05	0.000405282	28.8509	58.4323	56.1499	113.748	40.8618	52.7378	51.9517	69.6176	47.3814	62.438	77.1314	147.118	64.8009	36.3971	48.6168	80.6754	35.8135	33.2267	41.2029	99.8616
protein_coding	Tpbg	ENSRNOG00000010694	32.2251	1.40375	1.20435	0.00259814	0.0219013	1.69711	20.8687	40.1071	116.998	6.81029	3.59576	51.9517	14.8123	10.1532	18.8066	31.2198	16.8134	19.8214	43.3668	28.6492	48.2299	0	15.9488	135.381	19.2715
protein_coding	Ackr4	ENSRNOG00000011478	34.1892	1.15475	2.20607	0.0048727	0.0356777	6.78846	90.431	54.813	162.497	0	2.39717	27.38	2.96245	5.07658	2.25679	2.75469	14.2914	6.86127	53.4341	28.6492	44.7222	11.1917	17.2779	137.735	12.2637
protein_coding	Cck	ENSRNOG00000019321	24.5108	8.0406	2.57557	6.23804e-09	7.32831e-07	0	50.0849	45.4547	8.66648	0	14.383	77.2255	29.6245	0	7.52265	3.67292	27.7422	0	78.9896	70.3207	48.2299	0	18.6069	7.06335	2.62794
protein_coding	Satb1	ENSRNOG00000012942	204.512	1.39044	0.201833	2.4379e-13	1.24902e-10	93.3413	193.383	199.198	167.913	71.5081	245.71	273.098	362.16	116.761	240.725	319.544	342.994	118.929	148.686	233.534	224.488	83.9378	194.044	200.128	260.166
protein_coding	Rfx2	ENSRNOG00000045846	36.7402	1.74645	0.501617	2.06697e-05	0.00053619	5.09134	44.5199	64.1713	54.1655	2.2701	49.142	28.082	42.215	20.3063	38.3655	15.6099	50.4403	19.8214	61.1782	68.5844	52.6144	15.6684	22.5941	31.7851	48.1788
lincRNA	AABR07066861.1	ENSRNOG00000054665	52.0263	1.01138	0.423768	0.000845725	0.00905208	23.7596	40.3461	54.813	28.1661	11.3505	64.7237	41.421	92.5766	42.3048	59.4289	118.452	92.4739	28.9698	68.1479	55.562	32.4455	23.5026	45.1883	49.4435	67.4503
protein_coding	Gsta1	ENSRNOG00000013484	3117.98	3.59472	0.435645	1.39881e-18	2.14997e-15	419.187	3345.95	2279.42	4695.07	153.232	5227.03	3141.67	3198.71	137.068	5311.74	8172.25	6630.38	447.507	1868.65	3187.87	2795.58	320.083	3765.25	3749.46	3513.55
protein_coding	Npas2	ENSRNOG00000013408	222.614	1.00599	0.359399	0.000229823	0.00326066	154.437	233.729	391.712	100.748	32.9164	202.561	194.468	189.597	204.755	376.885	278.224	430.424	121.978	281.884	233.534	240.272	55.9585	283.091	198.951	246.15
protein_coding	Col3a1	ENSRNOG00000003357	1370.5	1.58942	0.628363	0.000234894	0.00331476	633.024	3636.72	1842.25	5021.14	337.109	1154.24	2040.86	1168.69	302.056	241.477	763.968	314.411	170.007	1978.61	1350.85	1340.79	174.591	563.525	3389.23	986.352
protein_coding	Nabp1	ENSRNOG00000015416	103.434	1.6029	0.519483	4.46073e-05	0.000945674	20.3654	196.166	207.22	350.993	13.6206	38.3548	129.879	53.3241	16.9219	38.3655	79.8861	17.6541	16.0096	133.198	107.651	52.6144	35.8135	82.4022	403.788	74.4582
protein_coding	Clk1	ENSRNOG00000025768	1275.28	1.12813	0.205685	2.022e-09	2.86762e-07	914.745	1295.25	1229.95	1094.14	454.02	1739.15	1166.81	1850.05	1059.31	1887.43	1527.02	2068.05	689.176	1216.59	1173.75	1291.68	410.736	1674.62	1120.72	1642.46
protein_coding	Slc11a1	ENSRNOG00000014956	11.5434	6.64734	2.72296	3.64161e-05	0.000820095	0	19.4774	10.6952	61.7487	0	3.59576	0.70205	0	0	0	11.937	7.56605	0	10.0673	7.81341	16.6612	0	5.31627	68.2791	7.00783
protein_coding	Kcne4	ENSRNOG00000048478	56.5282	2.61421	0.581367	3.04866e-07	1.84966e-05	1.69711	86.2573	120.321	82.3316	0	13.1844	89.1604	22.2184	18.6141	54.9153	47.748	68.9351	14.4849	136.296	97.2335	102.598	6.71503	49.1755	90.6463	28.0313
processed_transcript	AABR07068161.1	ENSRNOG00000053200	173.781	1.29757	0.288381	2.92597e-07	1.78697e-05	122.192	165.558	268.717	152.747	68.1029	159.412	173.406	221.443	92.2245	225.679	174.464	175.7	60.2267	265.622	251.765	186.781	35.8135	245.877	194.242	235.638
protein_coding	Mroh2a	ENSRNOG00000042182	57.2163	1.04325	0.504479	0.00161965	0.0152257	22.0625	76.5185	97.5939	67.1652	7.94534	44.3477	91.9686	27.4027	56.6885	66.1993	63.3579	96.6773	15.2473	93.7033	70.3207	109.613	21.2642	22.5941	64.7474	28.9073
protein_coding	Dusp28	ENSRNOG00000057389	18.1602	1.02699	0.745903	0.00542734	0.0386195	3.39423	26.4337	16.0428	8.66648	0	26.3689	33.6984	22.2184	10.1532	29.3383	23.874	36.1489	5.33654	26.3299	19.9676	10.5229	11.1917	26.5813	9.4178	17.5196
protein_coding	Sparcl1	ENSRNOG00000015093	86.3596	4.34586	1.32389	3.15678e-06	0.000127258	0	275.467	65.5082	64.9986	6.81029	44.3477	619.208	52.5835	4.23048	14.293	47.748	21.8575	0	201.346	103.311	45.5992	0	25.2523	40.0257	94.6057
protein_coding	Hs3st1	ENSRNOG00000010598	99.8278	2.00309	0.539733	5.18602e-06	0.000192457	6.78846	132.168	201.872	178.746	52.2122	63.5251	149.537	102.945	21.9985	78.2355	66.1126	73.9791	23.6333	176.565	189.258	147.32	3.35751	111.642	186.002	30.6592
protein_coding	Pgam2	ENSRNOG00000013532	12.9763	1.81026	0.762669	0.000473739	0.00573124	1.69711	11.13	18.7166	14.083	1.13505	3.59576	5.6164	10.3686	2.53829	28.5861	56.9303	42.8743	6.0989	13.9393	9.54972	11.3998	3.35751	5.31627	4.7089	7.88381
protein_coding	Igfbp3	ENSRNOG00000061910	299.087	1.90098	0.328616	2.45539e-10	5.14627e-08	30.5481	276.858	255.348	305.494	91.939	492.619	242.909	620.634	116.761	288.87	310.362	328.703	128.077	510.335	468.804	505.975	185.782	156.83	226.027	438.865
protein_coding	Efemp1	ENSRNOG00000003553	94.9361	4.79173	0.777956	3.34775e-12	1.16502e-09	0	20.8687	224.6	180.913	0	19.1774	154.451	62.9521	5.92267	78.9878	59.685	52.1217	24.3956	258.652	161.477	216.596	0	33.2267	241.331	103.365
protein_coding	Dstyk	ENSRNOG00000021298	429.376	1.10832	0.319822	2.08996e-05	0.000539878	190.077	467.459	502.675	239.412	170.257	617.272	508.986	613.228	381.589	509.283	564.712	392.594	228.709	473.163	582.533	661.188	63.7927	588.777	361.408	470.4
protein_coding	Colgalt2	ENSRNOG00000028207	133.091	1.20698	0.256603	1.70659e-07	1.16149e-05	56.0048	108.517	185.829	158.163	38.5917	116.263	188.852	136.273	104.07	156.471	135.898	189.992	134.176	164.174	185.785	250.795	31.3368	89.0475	114.191	117.381
protein_coding	Dnm3	ENSRNOG00000026490	286.376	1.04813	0.416278	0.000373387	0.00475933	164.62	164.167	232.621	106.164	136.206	373.959	242.207	719.135	163.297	550.658	479.316	711.208	227.184	236.969	276.942	242.903	44.7668	283.091	125.963	246.15
protein_coding	Casq1	ENSRNOG00000006930	38.4669	1.69087	0.919303	0.000824541	0.00889867	0	23.6512	14.7059	29.2494	9.08039	15.5816	13.339	8.14675	3.38439	39.1178	277.306	189.992	2.28709	17.037	19.0994	12.2767	12.3109	27.9104	32.9623	21.8995
protein_coding	Atp1a2	ENSRNOG00000007290	70.7645	2.61607	0.528663	1.32585e-08	1.38944e-06	8.48557	66.7798	66.8451	15.1663	3.40515	137.837	78.6296	133.31	13.5375	74.4742	63.3579	93.3146	52.603	192.827	124.146	140.305	3.35751	51.8336	22.3673	72.7062
protein_coding	Hsd11b1	ENSRNOG00000005861	166.152	5.82337	1.648	4.04099e-08	3.53232e-06	0	264.337	462.568	511.322	0	13.1844	247.824	19.2559	0	17.3021	22.0375	42.0336	0	381.008	244.82	305.164	20.1451	33.2267	641.588	97.2336
protein_coding	G0s2	ENSRNOG00000006019	30.7835	3.11756	0.583642	2.2305e-09	3.09319e-07	5.09134	26.4337	25.4011	40.0825	1.13505	33.5604	20.3595	72.5801	2.53829	45.8881	48.6662	50.4403	18.2967	25.5554	24.3084	66.6449	2.23834	25.2523	40.0257	41.171
protein_coding	Camk1g	ENSRNOG00000006470	55.3086	3.06406	0.821414	8.40845e-07	4.35633e-05	16.9711	8.34748	21.3904	28.1661	0	62.3265	27.38	136.273	21.1524	146.692	101.924	186.629	6.86127	51.8853	105.047	39.4608	0	55.8208	25.899	63.9464
protein_coding	Socs1	ENSRNOG00000002568	15.1754	1.10512	0.535553	0.00172748	0.016034	11.8798	15.3037	16.0428	23.8328	4.5402	5.99293	9.12665	12.5904	10.9993	14.293	21.1193	37.8302	4.57418	17.8114	32.1218	20.1689	7.8342	9.30347	14.1267	14.0157
protein_coding	Rbfox1	ENSRNOG00000002827	19.9818	6.95068	2.44401	1.20411e-07	8.67522e-06	0	9.73872	29.4119	8.66648	0	13.1844	17.5513	5.18429	0	45.1359	113.861	65.5724	0	17.037	26.0447	4.38453	0	5.31627	37.6712	0.875979
protein_coding	Zfp597	ENSRNOG00000007576	31.6898	1.0399	0.444636	0.000921885	0.00963903	10.1827	31.9987	36.0964	21.6662	19.2958	32.3618	45.6333	22.959	12.6914	53.4108	52.3392	79.0232	21.3462	37.946	25.1765	33.3225	7.8342	34.5557	23.5445	32.4112
protein_coding	Zfp263	ENSRNOG00000007678	83.9451	1.03262	0.371352	0.000271995	0.00367874	62.7932	97.3872	57.4868	96.4146	34.0515	81.5039	104.605	109.611	56.6885	78.2355	133.143	68.0944	50.316	88.2824	137.169	111.367	11.1917	82.4022	116.545	101.614
protein_coding	Pkd1	ENSRNOG00000010771	146.426	1.27292	0.466199	0.000168814	0.00262816	134.072	204.513	145.722	201.496	27.2412	202.561	169.896	145.16	103.224	189.571	141.408	258.086	70.8998	220.706	211.83	82.4292	7.8342	128.92	113.014	169.94
protein_coding	Syngr3	ENSRNOG00000012620	26.2182	1.04722	0.447594	0.000935906	0.00975797	15.274	13.9125	37.4333	15.1663	12.4855	29.9647	26.6779	28.8839	11.8453	44.3836	44.9933	66.4131	15.2473	24.781	28.6492	28.9379	6.71503	26.5813	22.3673	23.6514
protein_coding	Zfp672	ENSRNOG00000002713	156.673	1.10677	0.220631	3.50388e-08	3.19928e-06	44.125	207.296	167.113	185.246	97.6142	157.015	191.66	191.078	96.455	232.45	141.408	179.063	106.731	219.157	166.686	161.351	53.7202	187.398	164.812	183.08
protein_coding	Aldh3a1	ENSRNOG00000002331	49.8435	4.75713	1.49499	6.33017e-06	0.000224959	3.39423	8.34748	38.7702	331.493	3.40515	5.99293	25.9759	8.88736	0	19.5589	75.2949	44.5556	0	29.4275	59.0346	50.8606	0	2.65813	277.825	11.3877
protein_coding	Dnah2	ENSRNOG00000052688	84.1558	1.1106	0.354735	7.55862e-05	0.0014402	44.125	94.6047	97.5939	97.4979	13.6206	98.2841	95.4788	168.86	76.9948	101.556	164.363	115.172	51.8407	75.8919	75.5296	67.5218	31.3368	65.1243	70.6335	77.0861
protein_coding	Sat2	ENSRNOG00000011714	254.816	1.7528	0.283554	2.43301e-11	6.32034e-09	84.8557	267.119	310.161	123.497	56.7524	322.42	355.939	406.597	159.912	495.742	443.505	511.969	98.3448	259.426	210.962	270.964	47.0052	269.801	130.672	270.677
protein_coding	Tnfsf13	ENSRNOG00000014171	21.0712	1.32405	0.759952	0.00178975	0.0164557	18.6683	23.6512	16.0428	25.9994	6.81029	27.5675	16.1472	34.0682	5.92267	8.27491	36.7292	32.7862	17.5343	33.2995	28.6492	21.0458	0	22.5941	10.595	35.0391
protein_coding	Smg6	ENSRNOG00000003041	78.1747	1.61149	0.414129	3.13784e-06	0.000126918	30.5481	101.561	88.2356	212.329	18.1608	49.142	104.605	51.1023	15.2297	91.024	67.9491	108.447	35.0687	82.8616	104.179	55.2451	32.456	82.4022	177.761	55.1866
protein_coding	Rad51d	ENSRNOG00000021780	69.7081	1.12334	0.397427	0.000194743	0.00289431	61.0961	44.5199	61.4975	83.4149	38.5917	77.9081	67.3968	82.2081	66.8416	97.7944	103.76	120.216	10.6731	68.9223	92.0246	112.244	16.7876	70.4406	56.5068	61.3185
protein_coding	Slfn5	ENSRNOG00000021719	41.6512	5.34623	1.45829	4.92561e-07	2.78675e-05	0	90.431	110.963	154.913	2.2701	1.19859	73.7153	2.22184	0	7.52265	1.83646	8.40672	0	68.9223	48.6168	55.2451	0	10.6325	174.229	21.8995
protein_coding	Tbx2	ENSRNOG00000003517	17.436	2.08585	0.55985	8.40208e-06	0.000279222	3.39423	11.13	28.0749	19.4996	1.13505	26.3689	22.4656	28.8839	3.38439	20.3111	14.6917	20.1761	5.33654	35.6227	28.6492	27.1841	8.95337	13.2907	11.7723	18.3955
protein_coding	Ypel2	ENSRNOG00000005447	137.856	1.25614	0.354036	1.42281e-05	0.000411321	125.586	171.123	254.011	122.414	46.537	134.242	159.365	169.6	54.1502	163.241	82.6408	200.921	83.0976	250.908	161.477	159.597	17.9067	127.59	148.33	124.389
protein_coding	Abcc3	ENSRNOG00000002948	44.5209	1.43944	0.530199	0.000208788	0.00304659	8.48557	61.2148	65.5082	77.9983	21.5659	45.5463	37.2087	73.3207	19.4602	46.6404	58.7668	9.24739	11.4354	81.3128	61.6391	42.0915	7.8342	61.1371	55.3296	44.6749
protein_coding	LOC257650	ENSRNOG00000028430	96.1588	1.00405	0.512837	0.00175449	0.0162204	56.0048	98.7785	64.1713	90.9981	12.4855	149.823	117.944	174.785	71.9182	106.822	122.125	116.013	84.6223	75.8919	92.8927	95.5828	13.4301	143.539	111.836	123.513
protein_coding	Stat5a	ENSRNOG00000019496	49.3636	1.6172	0.369604	5.51457e-07	3.07283e-05	30.5481	62.6061	44.1178	90.9981	31.7814	46.7449	54.0579	51.1023	28.7673	57.9244	71.622	98.3586	10.6731	64.2758	27.781	55.2451	7.8342	35.8848	56.5068	60.4425
protein_coding	Ern1	ENSRNOG00000012864	48.4217	1.11102	0.498324	0.00083003	0.00893178	18.6683	30.6074	66.8451	61.7487	40.8618	35.9576	54.7599	21.4778	10.9993	53.4108	73.4585	104.243	31.2569	65.0502	75.5296	68.3987	17.9067	18.6069	49.4435	69.2023
miRNA	Mir3064	ENSRNOG00000050490	221.194	1.00087	0.253334	4.58636e-06	0.000174055	135.769	254.598	216.578	202.579	62.4277	302.044	210.615	315.501	206.448	334.758	287.406	344.675	173.819	206.767	209.226	235.888	67.1503	208.664	207.192	241.77
protein_coding	Timp2	ENSRNOG00000003148	670.533	1.08688	0.174598	2.88161e-11	7.28061e-09	386.942	761.012	613.638	766.984	308.733	847.401	808.06	999.087	584.653	715.404	902.621	687.67	329.341	677.607	759.637	784.832	269.72	618.016	778.146	811.156
protein_coding	Usp54	ENSRNOG00000027012	826.46	2.35719	0.220001	8.86347e-29	8.17389e-25	232.505	987.785	1144.39	786.483	124.855	883.358	990.593	1066.48	269.059	1071.98	1304.81	969.295	352.212	1555.78	1262.3	1250.47	69.3886	748.265	570.954	888.242
protein_coding	Arl11	ENSRNOG00000014653	116.688	2.29161	0.481604	3.87897e-08	3.4396e-06	5.09134	274.075	117.647	137.58	24.9711	95.8869	152.345	127.385	32.9978	159.48	171.709	224.459	57.9396	147.912	118.069	90.3214	5.59585	110.313	180.115	99.8616
protein_coding	Trim13	ENSRNOG00000009075	353.992	1.3346	0.310383	7.7835e-07	4.07838e-05	122.192	254.598	554.814	246.995	123.72	534.569	525.836	701.361	93.9167	236.211	235.985	175.7	282.837	488.651	507.872	527.898	161.161	510.362	194.242	600.921
protein_coding	Kcnrg	ENSRNOG00000021831	147.682	1.42261	0.189556	3.93461e-15	2.79115e-12	56.0048	190.601	140.375	125.664	69.238	160.611	184.639	243.662	69.3799	195.589	243.331	190.833	54.8901	140.168	153.664	164.858	73.8653	154.172	169.52	172.568
protein_coding	Stc1	ENSRNOG00000015075	60.7858	3.65829	1.45831	6.7455e-05	0.001311	0	101.561	165.776	265.411	0	1.19859	65.9927	2.96245	3.38439	11.284	7.34585	10.0881	3.81181	115.387	75.5296	101.721	0	34.5557	229.559	20.1475
miRNA	Mir23b	ENSRNOG00000035467	22.0882	1.87441	0.730396	0.000246913	0.00342154	6.78846	47.3024	18.7166	18.4163	0	16.7802	30.8902	37.7713	13.5375	30.0906	44.0751	27.7422	12.9602	29.4275	14.7587	27.1841	0	17.2779	20.0128	28.0313
miRNA	Mir3074	ENSRNOG00000035568	30.475	1.06013	0.453192	0.000894438	0.00942227	15.274	43.1286	29.4119	40.0825	10.2154	20.376	40.0169	50.3617	17.768	44.3836	42.2386	18.4948	22.8709	34.8483	32.9899	34.1994	7.8342	33.2267	30.6079	41.171
protein_coding	Cage1	ENSRNOG00000024111	15.7711	1.1971	1.07964	0.00628959	0.0434151	0	13.9125	10.6952	4.33324	3.40515	16.7802	20.3595	6.66552	1.69219	48.8972	41.3204	8.40672	7.62363	28.6531	17.3631	35.9532	6.71503	9.30347	7.06335	26.2794
protein_coding	Zkscan8	ENSRNOG00000053635	84.0263	1.77308	0.393253	1.63725e-07	1.11979e-05	56.0048	87.6485	110.963	56.3321	24.9711	83.901	101.095	129.607	25.3829	129.39	157.936	131.145	28.9698	98.3497	79.0022	80.6754	5.59585	73.0987	111.836	108.621
protein_coding	Adarb2	ENSRNOG00000030775	12.6145	1.66255	0.972755	0.00187765	0.0171188	0	15.3037	20.0535	18.4163	0	21.5746	5.6164	34.8088	5.92267	6.01812	20.2011	16.8134	6.0989	13.1649	6.0771	16.6612	8.95337	5.31627	5.88613	25.4034
protein_coding	Akr1c19	ENSRNOG00000038319	357.687	1.89977	0.408975	4.02852e-08	3.53232e-06	203.654	264.337	275.402	194.996	34.0515	360.774	346.813	484.361	169.219	661.993	812.634	896.997	87.6717	264.073	307.327	236.765	86.1762	535.614	187.179	743.706
protein_coding	Ankrd16	ENSRNOG00000028168	61.6152	1.19695	0.364748	5.23309e-05	0.00105949	42.4279	75.1273	33.4226	94.248	23.836	80.3053	53.3558	78.505	21.9985	74.4742	89.0684	116.853	40.4052	37.946	61.6391	74.5371	36.9326	90.3766	34.1395	72.7062
protein_coding	Itga8	ENSRNOG00000016538	2612.18	1.73335	0.215384	2.96178e-17	3.03484e-14	1045.42	3441.94	4026.75	3756.92	576.605	2300.09	3317.19	2771.37	1154.08	1724.19	1969.6	1927.66	1168.7	5315.53	4128.95	4613.41	621.14	1859.37	3469.28	3055.41
protein_coding	Etl4	ENSRNOG00000008666	30.6547	1.05589	0.873372	0.00528322	0.0377982	30.5481	43.1286	28.0749	38.9992	6.81029	35.9576	30.8902	30.3651	22.8446	24.0725	33.0563	114.331	9.91072	43.3668	45.1441	12.2767	0	9.30347	36.494	17.5196
protein_coding	Wnt5a	ENSRNOG00000015618	42.0929	4.26066	1.20316	1.43815e-05	0.000415106	6.78846	80.6923	24.0642	309.827	1.13505	5.99293	19.6574	4.44368	0	0	0.918231	0	0	29.4275	18.2313	21.0458	1.11917	10.6325	275.471	32.4112
protein_coding	Mustn1	ENSRNOG00000017369	38.7959	6.61595	1.53282	1.98587e-10	4.259e-08	0	4.17374	21.3904	20.5829	0	5.99293	14.041	11.1092	0	66.1993	391.166	139.552	0.762363	21.6834	8.68156	11.3998	0	23.9232	28.2534	7.00783
protein_coding	AC130232.2	ENSRNOG00000060701	52.8011	1.1343	0.28556	5.06213e-06	0.000189167	13.5769	63.9973	57.4868	46.5823	32.9164	81.5039	61.7804	83.6893	21.9985	77.4833	45.9115	51.281	35.8311	48.7877	46.8804	59.6297	23.5026	67.7824	63.5702	71.8302
protein_coding	Arrdc2	ENSRNOG00000019009	129.164	1.37212	0.221497	3.35085e-11	8.35178e-09	74.673	137.733	106.952	163.58	41.9968	170.199	105.308	168.86	71.9182	212.139	126.716	248.839	67.0879	176.565	137.169	180.643	52.601	176.766	77.6969	85.8459
protein_coding	Lpl	ENSRNOG00000012181	32.9243	5.41675	1.60752	8.72078e-06	0.000288255	3.39423	115.473	14.7059	25.9994	0	0	14.041	0	0	23.3202	106.515	38.6709	0	8.51848	1.73631	32.4455	0	19.936	221.318	32.4112
unprocessed_pseudogene	AABR07026012.1	ENSRNOG00000022358	168.19	1.43144	0.420894	1.4651e-05	0.000419681	79.7644	230.947	157.754	171.163	30.6463	210.951	208.509	298.467	142.99	187.314	179.055	126.101	80.8105	246.262	243.952	206.073	15.6684	147.526	200.128	199.723
protein_coding	St3gal6	ENSRNOG00000001653	44.1329	1.6725	0.519571	4.48856e-05	0.000950483	22.0625	61.2148	116.311	62.832	27.2412	21.5746	85.6501	48.8805	16.9219	32.3474	19.2828	42.0336	10.6731	52.6597	58.1665	97.3366	1.11917	21.2651	51.7979	33.2872
protein_coding	Mocos	ENSRNOG00000015113	156.373	1.32932	0.282939	1.1376e-07	8.26055e-06	72.9759	182.253	145.722	233.995	72.6431	190.575	190.958	168.86	59.2267	194.837	224.048	362.33	108.256	157.205	197.072	152.582	52.601	69.1115	176.584	115.629
protein_coding	Apbb3	ENSRNOG00000017849	135.634	1.21327	0.401225	0.000109259	0.00192471	72.9759	116.865	105.615	194.996	54.4823	166.603	139.006	111.833	118.453	131.646	167.118	270.696	102.157	194.376	183.181	149.951	7.8342	146.197	127.14	151.544
protein_coding	Cd14	ENSRNOG00000017819	17.9431	3.49521	1.46122	0.000153001	0.00245387	0	40.3461	29.4119	75.8317	0	3.59576	26.6779	1.48123	0	6.01812	11.937	12.6101	0	28.6531	3.47263	14.0305	6.71503	3.9872	83.583	10.5117
protein_coding	Pcdhb7	ENSRNOG00000046264	22.3631	1.07488	0.708587	0.00398205	0.0303713	16.9711	34.7812	22.7273	28.1661	17.0257	4.79435	37.9107	28.1433	9.30706	20.3111	11.937	29.4235	9.14836	30.2019	12.1542	36.8301	2.23834	31.8976	28.2534	35.0391
protein_coding	Pcdhb9	ENSRNOG00000020072	53.5517	1.89576	0.833852	0.00027101	0.00366998	18.6683	109.908	72.1927	25.9994	3.40515	67.1208	72.3112	124.423	14.3836	52.6585	19.2828	80.7045	52.603	40.2692	40.8034	78.9216	0	41.2011	69.4563	86.7219
protein_coding	Pcdhga11	ENSRNOG00000027232	28.6576	1.67808	0.851228	0.00116815	0.0116525	0	8.34748	56.1499	22.7495	10.2154	26.3689	15.4451	39.2525	11.8453	15.0453	23.874	71.4571	35.0687	70.4711	47.7486	38.5839	0	15.9488	43.5573	21.0235
protein_coding	Ppp2r2b	ENSRNOG00000018851	209.152	1.09408	0.351626	6.76539e-05	0.0013121	169.711	235.121	248.664	93.1647	123.72	256.497	319.433	326.61	117.607	218.157	282.815	210.168	82.3352	318.281	254.37	363.039	31.3368	163.475	153.039	215.491
protein_coding	Tnfaip8	ENSRNOG00000026136	546.264	1.31836	0.165861	1.22182e-16	1.02433e-13	191.774	468.85	743.318	558.988	379.106	680.797	647.29	788.753	238.599	447.598	662.044	563.25	341.539	949.424	739.669	838.323	191.378	378.784	495.612	620.193
protein_coding	Slc14a1	ENSRNOG00000016753	11.9861	7.60531	2.8137	4.50352e-05	0.000951466	0	5.56498	32.0857	38.9992	0	0	0.70205	0	0	0	0	0	0	37.946	46.0123	56.122	0	5.31627	4.7089	12.2637
protein_coding	Mbp	ENSRNOG00000016516	3135.96	1.3934	0.354325	2.49738e-06	0.000104924	1841.37	1885.14	3561.51	1401.8	1123.7	3785.14	4104.89	6149.31	1727.73	4134.45	5736.19	5564.41	1250.28	4753.31	4774.86	4626.56	588.684	2186.32	1206.66	2316.96
protein_coding	Pllp	ENSRNOG00000016558	1156.49	1.97889	0.269405	5.16335e-15	3.40117e-12	548.168	1266.03	1775.41	883.981	161.177	1379.57	1623.84	1814.5	531.349	1298.41	1364.49	1880.58	478.764	2042.11	1750.2	1703.83	143.254	587.448	1024.19	872.475
protein_coding	AC128848.1	ENSRNOG00000025764	10.8205	1.13023	1.42785	0.00603005	0.0420167	1.69711	8.34748	6.68451	4.33324	1.13505	7.19152	37.9107	16.2935	1.69219	21.8157	19.2828	15.9728	6.0989	5.42085	21.7039	4.38453	0	7.9744	18.8356	9.63576
protein_coding	Nkd1	ENSRNOG00000014293	293.401	1.40523	0.350538	2.19483e-06	9.45827e-05	261.356	466.067	195.188	542.738	91.939	437.484	114.434	358.457	133.683	246.743	215.784	186.629	80.0481	478.584	419.32	430.561	77.2228	378.784	364.94	388.058
protein_coding	Cacna1a	ENSRNOG00000052707	97.3257	1.69409	0.350791	5.62086e-08	4.52712e-06	37.3365	100.17	117.647	50.9156	24.9711	61.1279	140.41	108.13	31.3056	177.534	134.98	206.805	48.7912	89.8313	144.114	142.059	25.7409	131.578	63.5702	109.497
protein_coding	Nqo1	ENSRNOG00000012772	10343.9	2.22197	0.313392	1.19385e-13	6.47629e-11	3363.68	11118.8	12476	21225.3	2986.31	10934.7	10158.7	9292.47	1228.53	12481.6	18407.8	14832	2131.57	9685.51	10832	11594.5	4104	10863.8	20290.7	8869.28
protein_coding	Il34	ENSRNOG00000017602	17.4555	3.06538	0.821453	3.43274e-06	0.000135699	11.8798	29.2162	45.4547	14.083	4.5402	13.1844	15.4451	30.3651	0	8.27491	14.6917	37.8302	1.52473	40.2692	24.3084	20.1689	0	13.2907	7.06335	17.5196
protein_coding	Fa2h	ENSRNOG00000018950	209.368	1.11379	0.240121	2.28546e-07	1.46875e-05	157.832	279.64	276.739	232.912	125.99	272.079	186.745	249.587	133.683	259.531	212.111	346.357	95.2954	319.056	264.788	215.719	36.9326	150.185	208.369	163.808
protein_coding	Clic2	ENSRNOG00000000728	52.8269	1.73367	0.564981	5.42625e-05	0.00108903	18.6683	68.1711	29.4119	161.413	6.81029	21.5746	23.8697	35.5494	16.0758	36.861	102.842	142.914	22.1085	38.7204	38.1989	42.0915	34.6943	27.9104	151.862	36.7911
protein_coding	Atp6v1g2	ENSRNOG00000000840	53.6179	1.05264	0.389039	0.000406466	0.0050552	18.6683	66.7798	38.7702	53.0822	26.1061	70.7166	57.5681	101.464	22.8446	105.317	73.4585	41.1929	41.93	46.4644	55.562	91.1983	30.2176	53.1627	23.5445	54.3107
protein_coding	B3galt4	ENSRNOG00000000471	27.7677	1.16295	0.575119	0.00155282	0.0147625	0	37.5636	18.7166	22.7495	6.81029	25.1703	27.38	45.918	17.768	36.861	32.1381	11.7694	27.4451	57.3062	46.0123	49.9837	8.95337	23.9232	24.7217	34.1632
protein_coding	Pbld1	ENSRNOG00000000386	22.4024	2.02828	0.81997	0.000174547	0.00266723	27.1538	34.7812	30.7488	14.083	1.13505	22.7731	21.7636	63.6927	5.92267	24.8247	48.6662	26.9015	6.86127	7.74407	17.3631	34.1994	0	14.6197	17.6584	27.1553
protein_coding	Ddit4	ENSRNOG00000057078	681.055	1.08404	0.563717	0.001728	0.016034	563.442	1151.95	942.516	874.231	95.3441	637.648	1032.72	760.61	500.043	586.766	404.022	545.596	314.856	1111.27	842.112	845.338	71.6269	544.918	1007.7	788.381
protein_coding	Vsir	ENSRNOG00000000569	144.617	1.26663	0.370039	2.84214e-05	0.0006738	98.4326	196.166	201.872	266.494	91.939	167.802	156.557	177.747	21.1524	112.84	126.716	145.436	77.761	212.188	147.587	126.275	31.3368	106.325	326.091	101.614
protein_coding	Gja1	ENSRNOG00000000805	985.487	2.45147	0.841138	2.74114e-05	0.000657499	125.586	1498.37	2332.89	4272.58	72.6431	160.611	1098.71	259.955	53.3041	100.803	138.653	80.7045	90.7212	1312.62	1297.03	1695.94	43.6477	213.98	4406.35	454.633
protein_coding	AC126572.1	ENSRNOG00000006958	59.5231	1.53649	0.462678	2.54649e-05	0.000626233	35.6394	48.6936	64.1713	42.2491	11.3505	113.866	75.8214	77.7644	10.1532	75.2265	52.3392	138.711	32.7816	70.4711	70.3207	57.8758	16.7876	90.3766	57.684	48.1788
protein_coding	RGD1566386	ENSRNOG00000028651	34.9407	2.32792	0.61683	5.82085e-06	0.000210923	5.09134	65.3886	40.1071	7.58317	17.0257	25.1703	41.421	66.6552	10.1532	56.4199	60.6032	93.3146	0	23.2322	22.5721	30.6917	11.1917	42.5302	30.6079	49.0548
protein_coding	Zfp157	ENSRNOG00000001323	207.01	1.4567	0.266925	2.03675e-09	2.86762e-07	144.255	281.032	292.782	173.33	90.8039	236.122	263.971	311.058	111.685	170.764	190.992	283.306	60.989	256.329	224.853	218.35	52.601	276.446	193.065	307.468
protein_coding	Cyp3a9	ENSRNOG00000046643	57.8593	1.86506	1.14283	0.000628086	0.00715972	25.4567	55.6498	98.9308	227.495	0	35.9576	73.0132	61.4709	33.8439	25.577	10.1005	31.1049	12.9602	103.771	43.4078	74.5371	0	27.9104	138.913	77.0861
pseudogene	Adam1a	ENSRNOG00000001347	31.5429	1.17951	0.636421	0.00236604	0.0203636	0	50.0849	21.3904	23.8328	4.5402	50.3406	29.4861	31.1058	42.3048	36.861	61.5215	65.5724	7.62363	19.3602	46.8804	22.7996	10.0725	39.872	43.5573	23.6514
protein_coding	Hspb8	ENSRNOG00000022392	91.5679	5.73214	1.56584	1.21648e-07	8.73024e-06	0	94.6047	70.8558	175.496	3.40515	3.59576	48.4415	10.3686	0	118.106	498.599	406.045	0	72.7943	59.0346	42.9684	0	61.1371	155.394	10.5117
protein_coding	Sirt4	ENSRNOG00000001151	40.3595	1.22171	0.47242	0.000353406	0.00455501	35.6394	69.5623	38.7702	33.5826	34.0515	45.5463	63.8866	57.7678	5.92267	50.4017	34.8928	70.6164	14.4849	24.0066	34.7263	48.2299	11.1917	57.1499	32.9623	43.7989
protein_coding	Msi1	ENSRNOG00000001156	28.2393	1.34569	0.601953	0.000769106	0.00842864	25.4567	27.8249	40.1071	28.1661	9.08039	19.1774	54.7599	42.215	4.23048	35.3564	19.2828	26.9015	22.8709	57.3062	64.2436	36.8301	1.11917	5.31627	20.0128	24.5274
Mt_tRNA	AY172581.18	ENSRNOG00000032609	21.7022	1.35418	0.59472	0.000716048	0.00798959	6.78846	29.2162	16.0428	45.499	7.94534	28.7661	6.31845	36.29	5.07658	36.1087	25.7105	45.3963	3.04945	10.0673	6.94525	7.89216	32.456	35.8848	15.3039	33.2872
pseudogene	AABR07000658.1	ENSRNOG00000055111	218.557	-1.06884	0.262468	2.36e-06	0.00010036	375.062	196.166	152.407	191.746	401.807	129.447	110.222	183.672	385.82	68.4561	104.678	60.5284	317.143	132.424	184.049	229.75	457.741	186.069	220.141	283.817
protein_coding	Cenpw	ENSRNOG00000042944	338.311	-1.33115	0.280693	8.19e-08	6.27e-06	599.081	253.207	244.653	251.328	692.38	151.022	190.256	137.754	568.577	53.4108	81.7225	140.392	535.941	219.157	284.755	384.962	832.663	313.66	369.649	461.641
protein_coding	Trip13	ENSRNOG00000015810	259.408	-1.12253	0.301704	8.08e-06	0.00027193	417.49	169.732	303.477	256.745	482.396	116.263	197.276	118.498	316.44	119.61	119.37	42.8743	335.44	179.663	177.104	258.687	567.42	350.874	304.901	353.895
protein_coding	Akap12	ENSRNOG00000019549	778.018	-1.61306	0.312816	5.97e-09	7.05e-07	683.937	283.814	378.343	692.235	2339.34	655.627	279.416	358.457	1262.38	591.28	596.85	322.818	1503.38	339.965	277.81	352.517	2396.15	893.133	682.791	670.124
protein_coding	Plg	ENSRNOG00000017223	17.7415	-3.08132	0.946931	1.32e-05	0.00039252	33.9423	4.17374	0	0	87.3988	3.59576	3.51025	8.88736	53.3041	3.00906	5.50938	15.9728	45.7418	6.96967	0	0	42.5285	15.9488	12.9495	11.3877
protein_coding	Snrpa	ENSRNOG00000001501	466.466	-1.00393	0.19329	1.34e-08	1.39e-06	517.62	321.378	442.515	383.492	796.804	358.377	389.638	408.078	668.416	275.329	317.708	176.541	665.543	391.076	431.474	458.622	1150.51	370.81	381.421	423.974
protein_coding	Adamts17	ENSRNOG00000037080	74.2171	-1.31533	0.37726	2.39e-05	0.0005982	117.101	83.4748	56.1499	55.2488	94.209	29.9647	89.8624	17.0341	159.912	41.3746	40.4022	60.5284	182.967	95.2521	95.4972	50.8606	72.7461	58.479	44.7346	38.5431
protein_coding	Slco3a1	ENSRNOG00000032798	57.3315	-1.07508	0.360717	0.00016212	0.00255245	88.25	50.0849	32.0857	24.9161	128.261	33.5604	30.1882	51.1023	65.9955	30.8429	44.0751	42.0336	80.8105	24.0066	67.7162	43.8453	151.088	70.4406	40.0257	47.3028
protein_coding	Prc1	ENSRNOG00000013057	1946.14	-1.05838	0.231081	2.26e-07	1.46e-05	3384.05	1338.38	1495.99	1946.71	3603.78	1414.33	1277.03	1129.44	2673.66	461.891	808.961	553.162	2900.03	1766.42	1862.2	2255.4	3235.52	2139.8	2249.68	2426.46
protein_coding	Pak1	ENSRNOG00000029784	399.045	-1.65516	0.292712	4.89e-10	9.4e-08	719.577	193.383	192.514	395.408	1287.15	293.654	223.252	194.041	543.194	229.441	247.922	273.218	737.967	89.0569	129.355	166.612	974.798	389.417	466.181	234.762
protein_coding	Wnt11	ENSRNOG00000015982	24.2944	-3.46109	0.793028	2.43e-07	1.54e-05	40.7307	8.34748	9.35832	3.24993	69.238	2.39717	14.041	4.44368	59.2267	11.284	4.59115	0	102.919	3.09763	6.0771	19.2919	115.275	0	7.06335	5.25587
protein_coding	Plk1	ENSRNOG00000018815	462.362	-1.34737	0.210585	6.49e-12	2.14e-09	848.557	260.163	406.418	500.489	930.74	262.49	261.163	181.45	632.034	117.353	157.936	201.761	794.382	319.056	332.504	467.391	1306.07	445.238	381.421	440.617
protein_coding	Cemip2	ENSRNOG00000012782	109.187	-1.21879	0.458187	0.00023371	0.00330059	52.6105	147.472	98.9308	106.164	259.926	58.7307	70.9071	38.5119	133.683	94.0331	26.6287	26.0608	80.8105	52.6597	59.0346	32.4455	316.725	232.587	153.039	142.785
protein_coding	Slc18a2	ENSRNOG00000008890	1216.25	-1.36645	0.258055	6.51e-09	7.6e-07	2129.88	838.921	1459.9	517.822	1373.41	942.089	1122.58	778.384	2000.17	1656.49	800.697	1165.17	3384.13	897.538	735.329	820.785	1492.97	837.312	813.463	557.998
protein_coding	Iqgap2	ENSRNOG00000025406	21.4134	-3.32079	0.79279	3.85e-07	2.26e-05	42.4279	4.17374	5.34761	1.08331	54.4823	19.1774	7.0205	2.22184	54.1502	6.01812	12.8552	0	32.0192	0	6.0771	5.26144	86.1762	22.5941	40.0257	27.1553
protein_coding	Cenph	ENSRNOG00000018615	191.885	-1.11877	0.398012	0.00014696	0.0023903	319.058	162.776	113.637	227.495	326.894	88.6954	133.39	81.4674	272.443	40.6223	62.4397	19.3355	266.827	165.723	175.368	267.457	440.953	167.462	250.749	254.91
protein_coding	Ccnb1	ENSRNOG00000058539	796.368	-1.31917	0.254655	8.84e-09	9.94e-07	1333.93	339.464	614.975	862.315	1766.14	479.435	386.128	429.556	1278.45	211.386	247.922	245.476	1122.96	511.109	670.217	748.878	1986.53	994.142	831.121	867.219
protein_coding	Cenpk	ENSRNOG00000039740	248.023	-1.39806	0.183271	1.12e-15	8.27e-13	448.038	173.906	144.385	241.578	506.232	152.22	150.239	132.57	330.824	110.583	133.143	83.2265	387.28	157.979	196.203	185.904	636.808	281.762	271.939	235.638
protein_coding	Pde4d	ENSRNOG00000042536	94.0382	-1.05109	0.386288	0.00030775	0.00406019	200.26	147.472	98.9308	66.0819	95.3441	80.3053	76.5235	64.4333	170.911	36.1087	26.6287	36.9896	130.364	105.319	67.7162	88.5676	147.731	43.8592	127.14	70.0783
protein_coding	Ghr	ENSRNOG00000015654	43.8239	-1.05067	0.452542	0.0008396	0.00900779	39.0336	23.6512	10.6952	6.49986	124.855	46.7449	38.6128	24.4402	49.0736	29.3383	27.5469	52.9623	68.6127	37.946	33.8581	32.4455	95.1295	25.2523	72.988	36.7911
protein_coding	Basp1	ENSRNOG00000046313	71.2874	-1.10632	0.372112	0.00014295	0.00233536	69.5817	89.0397	45.4547	46.5823	136.206	44.3477	75.1194	19.9966	99.8394	30.0906	27.5469	38.6709	103.681	82.0872	88.552	68.3987	151.088	81.0731	63.5702	64.8224
protein_coding	Chmp4c	ENSRNOG00000010238	174.248	-1.27171	0.496114	0.00025046	0.00346033	280.024	79.301	157.754	101.831	511.907	113.866	162.876	93.3173	108.3	186.562	169.873	269.856	326.291	74.3431	92.8927	104.352	350.301	179.424	89.4691	32.4112
protein_coding	Ccna2	ENSRNOG00000015423	579.573	-1.45898	0.261675	7.56e-10	1.32e-07	979.235	389.549	385.028	539.489	1349.57	309.235	288.543	193.3	807.176	118.858	142.326	171.497	966.676	353.904	545.202	571.743	1410.16	615.358	693.386	761.225
protein_coding	Plk4	ENSRNOG00000011654	499.415	-1.08602	0.255816	9.06e-07	4.56e-05	721.274	425.721	363.637	578.488	950.036	254.1	347.515	225.887	659.955	146.692	175.382	130.304	755.502	358.551	454.914	561.22	1018.45	543.588	693.386	623.697
protein_coding	Mme	ENSRNOG00000009514	141.702	-1.04252	0.677587	0.00239837	0.0205651	215.534	47.3024	45.4547	159.247	516.447	68.3194	31.5923	32.587	110.839	85.7582	129.471	111.809	189.066	37.1716	53.8257	72.7833	288.746	276.446	280.18	81.466
protein_coding	Tmem144	ENSRNOG00000010081	16.5893	-1.78788	0.9515	0.00136775	0.0132285	25.4567	12.5212	30.7488	3.24993	46.537	5.99293	25.9759	14.8123	22.8446	7.52265	18.3646	0.840672	48.0289	0	7.81341	7.01525	19.0259	21.2651	5.88613	7.88381
protein_coding	Gask1b	ENSRNOG00000010183	1811.46	-1.57465	0.248101	8.39e-12	2.54e-09	3905.06	2175.91	768.719	1661.8	4784.23	1084.72	997.613	740.613	2288.69	1330.76	1221.25	1086.99	3249.19	794.542	733.592	980.382	3266.86	2077.33	1763.48	1317.47
protein_coding	Crabp2	ENSRNOG00000022101	1538.61	-1.57879	0.197391	3.4e-17	3.3e-14	2837.58	1345.33	1485.3	996.645	3021.5	785.074	1438.5	615.45	2240.46	1112.6	1028.42	1075.22	2662.17	1290.94	1527.96	1354.82	3073.24	773.517	1512.73	594.789
protein_coding	Cks1b	ENSRNOG00000042561	443.062	-1.01092	0.175168	5.46e-10	1.02e-07	573.625	303.292	386.365	479.906	783.184	251.703	322.943	240.699	504.273	200.102	218.539	184.107	729.581	339.965	365.494	464.761	1048.66	523.652	505.03	435.361
protein_coding	Ptgfrn	ENSRNOG00000015655	198.201	-1.13858	0.332888	2.41e-05	0.00060137	337.726	183.644	173.797	328.243	422.238	101.88	163.578	54.0648	253.829	90.2718	111.106	94.9959	346.875	123.131	164.082	135.044	271.959	139.552	326.091	141.909
protein_coding	Cenpe	ENSRNOG00000009339	278.785	-1.13967	0.385734	8.85e-05	0.00164597	425.976	201.731	240.642	328.243	721.891	157.015	193.766	188.856	423.048	63.9425	77.1314	39.5116	384.993	209.864	218.775	227.119	350.301	400.049	319.028	403.826
protein_coding	Gbp2	ENSRNOG00000031743	17395.4	-1.50145	0.440286	1.89e-05	0.00050299	19101	7548.9	6173.82	12191.6	72164.1	13651.9	8458.3	9462.81	14680.6	18416.9	17227.8	10874.1	23518.9	4312.68	7823.83	7551.92	56462.2	17369.6	9586.14	11330.8
protein_coding	Kyat3	ENSRNOG00000043426	688.093	-1.53154	0.414305	6.53e-06	0.00022949	787.461	357.55	239.306	532.989	2551.59	407.519	220.444	268.102	662.493	339.271	401.267	427.902	1109.24	196.699	301.25	308.671	2757.64	863.894	281.357	747.21
protein_coding	Clca4l	ENSRNOG00000036877	162.029	-1.5706	0.595849	0.00020451	0.00299365	597.384	97.3872	21.3904	207.996	750.267	178.589	32.2943	52.5835	96.455	34.6042	56.9303	60.5284	98.3448	16.2626	35.5944	45.5992	511.461	86.3894	193.065	67.4503
protein_coding	Ccn1	ENSRNOG00000014350	127.407	-3.46298	0.373251	1.35e-22	4.36e-19	444.644	26.4337	42.7809	61.7487	136.206	32.3618	11.9349	32.587	417.972	10.5317	23.874	21.8575	336.202	13.1649	24.3084	17.5381	748.725	27.9104	71.8107	45.5509
protein_coding	Ddah1	ENSRNOG00000014613	761.45	-2.65699	0.536989	4.58e-09	5.75e-07	1167.61	386.766	188.503	661.903	4169.03	315.228	180.427	171.822	766.563	188.066	317.708	80.7045	1068.07	186.632	146.718	159.597	3151.59	899.779	633.347	388.934
protein_coding	Lpar3	ENSRNOG00000015260	418.072	-1.09459	0.244455	4.07e-07	2.38e-05	743.336	300.509	406.418	269.744	531.203	314.03	301.18	272.546	896.016	402.462	428.814	431.265	571.772	398.82	395.011	437.576	606.591	116.958	397.902	139.281
protein_coding	Abcb4	ENSRNOG00000008012	387.675	-1.09177	0.436272	0.00035536	0.00457377	173.106	183.644	243.316	302.244	1199.75	363.172	360.152	225.887	277.52	504.77	553.693	298.439	589.307	154.107	272.601	162.228	1113.58	316.318	231.913	227.754
unprocessed_pseudogene	LOC103690019	ENSRNOG00000008513	9.86666	-1.07133	0.993722	0.00572364	0.04017	10.1827	8.34748	9.35832	7.58317	35.1865	2.39717	2.8082	5.92491	5.92267	2.25679	0.918231	0	16.772	7.74407	13.0223	12.2767	25.7409	10.6325	14.1267	6.13185
protein_coding	Slc25a13	ENSRNOG00000009957	40.3328	-1.14363	0.475825	0.00066801	0.00753785	86.5528	31.9987	54.813	44.4157	71.5081	8.3901	31.5923	9.62797	70.226	7.52265	15.6099	37.8302	52.603	33.2995	23.4402	29.8148	111.917	26.5813	28.2534	30.6592
protein_coding	Flnc	ENSRNOG00000007281	204.361	-1.90818	0.414693	1.23e-07	8.78e-06	358.091	70.9535	101.605	112.664	447.209	166.603	129.879	52.5835	207.294	320.465	271.796	179.063	463.517	45.69	147.587	81.5523	499.15	231.258	104.773	95.4817
protein_coding	Zyx	ENSRNOG00000017354	654.198	-1.11314	0.237442	1.13e-07	8.26e-06	702.605	383.984	455.884	707.402	1264.44	511.796	414.912	256.993	808.022	585.262	449.015	480.864	1155.74	631.142	510.476	454.238	1588.1	676.495	567.423	479.16
protein_coding	Mpp6	ENSRNOG00000021579	45.9367	-1.65719	0.447302	8.87e-06	0.0002915	50.9134	33.3899	57.4868	31.416	107.83	28.7661	48.4415	22.2184	56.6885	42.1268	9.18231	13.4507	45.7418	38.7204	35.5944	17.5381	170.114	50.5046	27.0762	31.5352
protein_coding	Mad2l1	ENSRNOG00000005376	251.664	-1.41801	0.291231	3.03e-08	2.81e-06	341.12	164.167	212.567	274.078	600.441	143.83	145.324	99.2422	351.13	101.556	79.8861	70.6164	320.192	159.528	194.467	218.35	696.124	349.545	313.142	197.971
protein_coding	Sema4f	ENSRNOG00000006784	12.1019	-2.07004	0.946453	0.00048235	0.00581849	18.6683	2.78249	0	8.66648	23.836	10.7873	0	3.70307	37.2282	11.284	3.67292	0	22.8709	8.51848	5.20894	1.75381	41.4093	22.5941	9.4178	9.63576
protein_coding	Mgll	ENSRNOG00000014508	27.0765	-1.12657	0.630776	0.00258866	0.0218514	22.0625	23.6512	13.369	12.9997	66.9679	9.58869	28.082	19.9966	16.9219	23.3202	50.5027	8.40672	43.4547	21.6834	16.495	16.6612	88.4145	25.2523	15.3039	18.3955
protein_coding	Fbln2	ENSRNOG00000007338	241.885	-1.46061	0.377166	4.08e-06	0.0001577	899.471	198.948	280.749	197.162	231.55	89.894	346.813	143.679	170.911	41.3746	17.4464	38.6709	830.213	326.8	249.161	202.565	220.477	90.3766	124.786	136.653
protein_coding	Slc41a3	ENSRNOG00000045821	42.1452	-1.44904	0.462193	5.21e-05	0.00105515	76.3702	38.9549	57.4868	69.3319	52.2122	14.383	45.6333	20.7372	54.9963	19.5589	23.874	3.36269	64.8009	43.3668	52.0894	15.7843	85.057	38.5429	47.089	19.2715
protein_coding	Lrig1	ENSRNOG00000012952	20.8376	-2.76182	0.607841	8.06e-08	6.19e-06	67.8846	12.5212	18.7166	3.24993	57.8875	26.3689	16.8492	2.22184	40.6126	19.5589	22.0375	1.68134	26.6827	16.2626	12.1542	6.13835	19.0259	17.2779	16.4812	13.1397
protein_coding	Cdca3	ENSRNOG00000015529	566.713	-1.16869	0.266046	4.14e-07	2.42e-05	933.413	318.595	537.435	607.737	959.116	303.242	339.09	335.498	872.325	115.097	229.558	120.216	910.261	453.803	604.237	610.327	1154.98	590.106	612.157	727.062
protein_coding	RGD1561551	ENSRNOG00000036959	29.2072	-1.62805	0.446775	9.98e-06	0.00032349	47.5192	25.0424	8.02141	9.74979	136.206	31.1632	16.1472	18.5153	45.6892	30.0906	26.6287	15.9728	28.2074	6.96967	8.68156	14.0305	50.3627	33.2267	11.7723	20.1475
protein_coding	Sapcd2	ENSRNOG00000013069	218.931	-1.80677	0.38416	4.31e-08	3.67e-06	232.505	111.3	148.396	183.079	587.955	122.256	56.164	83.6893	285.981	54.9153	65.1944	20.1761	343.063	193.602	222.248	195.55	815.876	206.005	237.799	212.863
protein_coding	Entpd2	ENSRNOG00000013102	1654.55	-1.22932	0.250369	5.29e-08	4.36e-06	3886.39	1832.27	885.029	1886.04	3746.8	1230.95	764.533	1133.88	2457.06	791.382	1359.9	866.733	1710.74	996.662	1115.58	946.182	3106.82	1049.96	2148.44	1175.56
protein_coding	Ntng2	ENSRNOG00000013694	184.509	-1.00239	0.295649	4.45e-05	0.00094521	208.745	87.6485	117.647	119.164	323.489	158.213	115.838	127.385	267.366	217.405	224.048	161.409	218.798	180.437	185.785	106.983	465.575	182.082	67.1018	155.048
protein_coding	Tnfaip6	ENSRNOG00000050792	474.83	-1.59783	0.203561	1.7e-16	1.36e-13	1016.57	353.376	279.413	457.157	955.711	242.114	265.375	182.931	933.244	372.371	373.72	263.971	1078.74	244.713	274.337	325.332	753.202	320.305	465.004	339.004
protein_coding	Grb14	ENSRNOG00000052498	34.3561	-1.35601	0.798205	0.00170374	0.0158706	56.0048	9.73872	8.02141	11.9164	108.965	15.5816	16.1472	17.0341	22.8446	36.861	41.3204	48.759	12.9602	12.3905	9.54972	4.38453	138.777	93.0347	7.06335	15.7676
protein_coding	Tspan18	ENSRNOG00000008758	74.8319	-2.61278	0.502315	2.81e-09	3.87e-07	137.466	36.1724	10.6952	61.7487	250.846	28.7661	38.6128	15.5529	184.449	33.8519	67.9491	24.3795	243.194	10.0673	23.4402	23.6765	171.233	66.4534	43.5573	24.5274
protein_coding	Prrg4	ENSRNOG00000022710	5906.42	-1.11151	0.114908	2.77e-23	1.28e-19	9213.63	4118.09	3633.7	4636.57	11891.9	5496.72	3970.09	4368.14	8902.63	5208.68	4965.79	4767.45	8804.53	3179.72	3964	3732.12	11169.3	6132.32	4652.39	5320.69
protein_coding	Rcn1	ENSRNOG00000013452	25.2743	-1.14632	0.60689	0.00164239	0.0154159	32.2452	13.9125	42.7809	24.9161	47.672	13.1844	16.8492	3.70307	32.9978	6.77038	18.3646	10.0881	25.158	27.1043	26.0447	26.3072	57.0777	13.2907	56.5068	10.5117
protein_coding	Rad51	ENSRNOG00000037302	141.678	-1.08644	0.265275	2.3e-06	9.83e-05	217.231	83.4748	113.637	148.414	246.306	81.5039	130.581	77.0238	219.139	28.5861	51.4209	59.6877	236.333	89.8313	127.619	140.305	296.58	162.146	176.584	147.164
protein_coding	Oip5	ENSRNOG00000057458	101.581	-1.13216	0.266886	1.16e-06	5.56e-05	159.529	79.301	66.8451	108.331	181.608	80.3053	65.9927	58.5084	141.298	24.8247	44.0751	28.5828	148.661	88.2824	83.343	81.5523	226.073	118.287	120.077	126.141
protein_coding	LOC100911204	ENSRNOG00000026378	24.4223	-1.09692	0.473004	0.00079542	0.00864002	39.0336	13.9125	18.7166	22.7495	54.4823	14.383	16.8492	8.88736	32.9978	7.52265	8.26408	4.20336	32.7816	18.5858	18.2313	20.1689	53.7202	38.5429	22.3673	42.047
protein_coding	Sema6d	ENSRNOG00000004812	132.904	-1.59084	0.423115	5.07e-06	0.00018917	205.351	132.168	65.5082	54.1655	307.598	148.625	131.985	139.976	118.453	61.6857	135.898	19.3355	240.144	51.8853	56.4302	28.061	278.674	208.664	96.5325	176.948
protein_coding	Bub1	ENSRNOG00000032778	490.448	-1.13594	0.271377	1.18e-06	5.66e-05	702.605	332.508	348.932	490.74	1081.7	303.242	346.813	299.208	528.81	188.066	221.294	73.9791	674.691	405.015	505.267	540.175	1056.5	632.636	545.055	531.719
protein_coding	Gins1	ENSRNOG00000008091	121.063	-1.31287	0.329209	2.62e-06	0.00010932	178.197	65.3886	169.787	107.248	202.039	61.1279	93.3727	57.7678	181.065	32.3474	24.7922	29.4235	189.066	95.2521	98.9698	140.305	355.896	90.3766	120.077	128.769
protein_coding	Hck	ENSRNOG00000009331	79.5722	-2.88064	1.01314	4.92e-05	0.00101052	159.529	11.13	52.1392	29.2494	287.167	39.5533	59.6743	61.4709	22.8446	47.3927	18.3646	0	240.907	11.6161	61.6391	28.9379	425.285	9.30347	16.4812	8.75979
protein_coding	Necab3	ENSRNOG00000016708	53.1573	-1.00133	0.642657	0.00346667	0.0275363	103.524	44.5199	30.7488	42.2491	81.7235	22.7731	48.4415	19.9966	87.994	30.0906	46.8298	0.840672	76.9987	24.0066	42.5397	56.9989	132.062	39.872	52.9751	77.9621
protein_coding	Nnat	ENSRNOG00000024923	123.346	-2.08254	0.437503	5.41e-08	4.41e-06	203.654	52.8673	70.8558	103.998	366.621	22.7731	38.6128	62.2115	198.833	45.1359	62.4397	28.5828	350.687	95.2521	98.1017	67.5218	310.01	199.36	44.7346	44.6749
miRNA	Gm23134	ENSRNOG00000043596	15.7602	-1.72374	0.683721	0.00025834	0.00354789	20.3654	5.56498	2.6738	15.1663	57.8875	3.59576	2.8082	5.92491	26.229	5.26585	3.67292	2.52202	37.3558	17.037	10.4179	14.0305	39.171	30.5685	7.06335	7.88381
protein_coding	Fam83d	ENSRNOG00000015794	83.7492	-1.12852	0.375472	0.00010715	0.00191366	134.072	65.3886	76.2034	125.664	158.907	35.9576	36.5066	26.6621	93.9167	24.8247	10.1005	25.2202	114.354	61.9526	91.1564	88.5676	241.741	89.0475	90.6463	84.0939
protein_coding	Ube2c	ENSRNOG00000015131	419.403	-1.28158	0.223859	4.63e-10	9.05e-08	666.966	232.338	299.466	412.741	824.045	230.129	216.934	200.706	676.877	106.822	150.59	168.134	590.831	288.854	326.427	463.007	1278.09	418.656	393.193	443.245
protein_coding	Mms22l	ENSRNOG00000006996	167.896	-1.37411	0.374198	6.13e-06	0.00021994	278.327	130.777	121.658	146.247	407.483	74.3124	116.54	28.1433	181.065	49.6495	49.5845	39.5116	248.53	202.895	155.4	201.689	345.824	191.386	181.293	207.607
protein_coding	Glipr2	ENSRNOG00000014838	20.1337	-1.93897	0.616505	5.07e-05	0.0010329	59.399	18.0862	8.02141	16.2497	31.7814	5.99293	25.9759	11.8498	27.0751	9.77944	12.8552	5.8847	32.0192	14.7137	10.4179	8.76907	69.3886	2.65813	28.2534	3.50391
protein_coding	Tnc	ENSRNOG00000058645	2912.05	-1.92245	0.348225	7.1e-10	1.26e-07	3723.47	2451.38	2000.01	2868.61	8713.77	1417.93	2445.94	1035.38	2906.34	1274.34	790.597	886.068	8636.05	1388.51	2153.9	1536.34	7382.05	1762.34	3471.64	1396.31
protein_coding	Dab1	ENSRNOG00000007410	92.8269	-1.43741	0.588878	0.00020363	0.00298555	42.4279	34.7812	26.738	36.8326	567.524	101.88	49.1435	41.4743	34.69	20.3111	29.3834	50.4403	65.5632	34.8483	32.1218	30.6917	485.72	86.3894	40.0257	45.5509
protein_coding	Faf1	ENSRNOG00000008523	60.5507	-1.01243	0.30316	5.11e-05	0.00103999	81.4615	45.9111	58.8237	37.9159	89.6689	57.5321	40.0169	42.9556	126.068	72.9697	78.9678	36.9896	40.4052	37.1716	39.067	35.0763	116.394	38.5429	96.5325	38.5431
protein_coding	Kif2c	ENSRNOG00000019100	342.521	-1.00397	0.283232	1.79e-05	0.00048644	393.731	226.773	240.642	363.992	660.598	267.285	199.382	194.781	493.274	112.84	89.9866	93.3146	592.356	263.299	348.131	460.376	665.907	406.695	417.915	359.151
protein_coding	Cdc20	ENSRNOG00000028415	1104.45	-1.08846	0.217558	2.49e-08	2.35e-06	1571.53	648.321	887.703	1127.73	2190.64	709.563	755.406	759.129	1736.19	412.241	403.103	331.225	1468.31	849.525	921.114	1054.04	2369.28	1322.42	1220.78	1350.76
protein_coding	Cdca8	ENSRNOG00000031431	573.054	-1.19893	0.2174	1.45e-09	2.18e-07	829.889	322.769	378.343	605.57	1090.78	393.136	383.319	327.351	839.328	170.012	247.004	181.585	811.917	366.295	540.861	503.344	1468.35	696.431	689.854	614.937
protein_coding	Ephb2	ENSRNOG00000012531	81.4474	-1.0701	0.263356	2.96e-06	0.00012112	106.918	65.3886	61.4975	71.4985	135.071	107.873	64.5886	59.9897	118.453	79.7401	57.8485	56.325	172.294	43.3668	39.9352	49.1068	127.585	98.351	51.7979	61.3185
protein_coding	Alpl	ENSRNOG00000013954	19.2882	-1.83225	0.74349	0.00033737	0.00438206	52.6105	18.0862	30.7488	19.4996	53.3473	14.383	13.339	10.3686	28.7673	11.284	0	0.840672	17.5343	27.8787	4.34078	3.50763	29.0984	17.2779	18.8356	14.0157
protein_coding	Pdpn	ENSRNOG00000014961	919.338	-1.10891	0.53107	0.00133233	0.0129676	1115	453.546	737.97	443.074	2208.8	462.654	812.974	396.969	1076.23	1320.98	816.307	950.8	1412.66	298.147	678.03	508.606	1726.88	2064.04	328.446	574.642
protein_coding	Syn1	ENSRNOG00000010365	13.7836	-1.70662	0.722305	0.00044969	0.00548554	33.9423	11.13	6.68451	9.74979	41.9968	5.99293	4.91435	2.22184	10.9993	0	4.59115	2.52202	41.1676	5.42085	23.4402	27.1841	27.9793	6.64534	4.7089	4.37989
protein_coding	Tmsb4x	ENSRNOG00000047931	16144.7	-1.40796	0.173691	1.66e-17	2.05e-14	19829.1	10684.8	12601.6	12165.6	35159.3	11730.6	13199.2	8638.51	20542.4	10886	11187.7	11652.6	26982.3	8725.25	9315.32	9720.51	51618.4	13379.7	12738.8	12135.8
protein_coding	Kif4a	ENSRNOG00000038035	355.921	-1.21256	0.355849	1.89e-05	0.00050299	432.764	244.859	296.792	346.659	651.518	245.71	173.406	155.529	619.343	111.335	179.055	50.4403	564.911	229.225	429.737	362.162	742.01	376.126	397.902	508.944
protein_coding	Fosl2	ENSRNOG00000052357	17.7361	-1.41081	0.48855	0.00016336	0.00256425	22.0625	6.95623	13.369	12.9997	28.3762	13.1844	15.4451	7.40613	47.3814	20.3111	11.0188	10.9287	41.93	19.3602	5.20894	8.76907	27.9793	13.2907	16.4812	12.2637
protein_coding	Cenpa	ENSRNOG00000032178	104.259	-1.26048	0.286872	4.79e-07	2.73e-05	169.711	69.5623	94.9201	106.164	180.473	65.9222	40.0169	39.9931	163.297	36.861	46.8298	35.3082	121.978	58.0806	86.8156	89.4445	293.223	140.881	128.318	117.381
protein_coding	Sdc1	ENSRNOG00000059947	244.91	-1.4177	0.87851	0.00117975	0.0117423	322.452	537.021	155.081	537.322	431.319	64.7237	407.189	59.9897	384.974	71.4651	48.6662	21.0168	256.916	167.272	184.917	88.5676	454.383	126.261	474.422	104.241
protein_coding	Rrm2	ENSRNOG00000054286	1105.19	-1.23371	0.218913	6.56e-10	1.2e-07	1617.35	646.929	875.671	1002.06	2602.67	606.485	774.361	508.061	1449.36	305.419	462.788	351.401	1830.43	791.444	1110.37	1305.71	2401.74	1153.63	1005.35	1302.58
protein_coding	Pxdn	ENSRNOG00000060614	114.951	-1.53866	0.587813	0.00018164	0.00274826	145.952	200.339	104.278	173.33	262.196	39.5533	135.496	40.7337	194.602	27.0815	7.34585	23.5388	173.056	111.515	149.323	81.5523	162.28	69.1115	156.571	41.171
protein_coding	Sostdc1	ENSRNOG00000005770	5129.87	-1.26329	0.398307	6.88e-05	0.0013267	15431.9	6195.22	1552.14	6652.61	12019	3552.61	2310.45	2507.72	8970.31	2460.66	3209.22	2369.01	6637.13	2208.61	1566.15	2425.52	5595.85	5602.02	6016.8	5314.56
protein_coding	Fos	ENSRNOG00000008015	2084.98	-1.69845	0.495587	1.33e-05	0.00039503	6902.16	1093.52	1287.44	932.73	1014.73	1463.47	1305.11	1200.53	7699.48	1198.36	1196.45	1470.34	7994.14	1271.58	962.786	1147.87	1029.64	749.594	930.008	849.699
protein_coding	Flvcr2	ENSRNOG00000008754	256.7	-1.16755	0.416867	0.00018347	0.00276457	373.365	116.865	133.69	176.58	1103.27	169.001	141.112	188.116	177.68	182.8	293.834	226.981	214.986	108.417	117.201	138.551	690.529	320.305	108.305	152.42
protein_coding	Prim1	ENSRNOG00000031993	595.146	-1.18093	0.208573	1.01e-09	1.67e-07	923.23	374.245	419.787	441.991	1162.29	358.377	426.847	338.46	922.245	336.262	379.229	194.195	689.176	392.625	449.705	597.173	1401.2	745.607	645.119	705.163
protein_coding	Dscc1	ENSRNOG00000026502	89.232	-1.36119	0.387365	1.47e-05	0.00041968	106.918	80.6923	90.9094	79.0817	155.502	68.3194	29.4861	30.3651	149.759	21.8157	17.4464	25.2202	169.245	64.2758	89.4201	71.0294	205.927	87.7184	115.368	126.141
protein_coding	Col14a1	ENSRNOG00000026415	693.446	-1.74073	0.278815	1.28e-11	3.73e-09	2068.78	537.021	324.867	709.568	2257.61	381.15	321.539	319.204	860.48	297.145	408.613	184.107	841.649	428.247	548.675	429.684	1328.46	567.512	547.41	507.192
protein_coding	Trib1	ENSRNOG00000004100	124.536	-1.7485	0.296682	9.69e-11	2.26e-08	349.606	90.431	98.9308	120.247	95.3441	43.1491	60.3763	60.7303	351.13	72.2174	71.622	35.3082	378.132	111.515	98.1017	76.2909	160.041	74.4278	80.0513	63.0705
protein_coding	Rangap1	ENSRNOG00000031789	516.258	-1.0455	0.189462	1.82e-09	2.62e-07	762.004	421.548	514.707	553.572	999.978	363.172	327.857	210.334	730.181	338.519	269.96	341.313	853.847	447.608	496.585	470.022	860.642	439.921	459.118	464.269
protein_coding	Fbln1	ENSRNOG00000014137	46.144	-2.06503	1.05667	0.00055325	0.0064747	79.7644	36.1724	1.3369	44.4157	178.203	7.19152	9.12665	12.5904	125.222	63.1902	9.18231	0	102.919	7.74407	1.73631	12.2767	36.9326	151.514	18.8356	24.5274
protein_coding	Racgap1	ENSRNOG00000049033	285.823	-1.251	0.29834	8.78e-07	4.45e-05	448.038	154.428	201.872	270.828	565.254	203.76	155.855	122.201	431.509	100.051	123.043	54.6437	401.003	242.39	267.392	311.302	598.756	328.28	376.712	359.151
protein_coding	Spc24	ENSRNOG00000029862	289.496	-1.27496	0.263994	4.71e-08	3.93e-06	459.918	191.992	187.166	326.076	517.582	167.802	180.427	102.205	482.275	91.024	142.326	94.1552	397.953	210.639	245.688	302.533	827.067	257.839	290.775	314.476
protein_coding	Anln	ENSRNOG00000014343	218.602	-1.02667	0.267073	6.47e-06	0.00022817	395.428	150.255	192.514	256.745	416.563	152.22	131.283	96.2797	222.523	54.9153	112.942	57.1657	305.708	133.198	241.347	220.981	409.617	273.788	284.888	263.67
protein_coding	H2afx	ENSRNOG00000010386	997.698	-1.13736	0.19215	1.43e-10	3.21e-08	1529.1	713.709	736.633	1057.31	1729.81	594.499	666.948	579.16	1523.82	341.528	474.725	325.34	1598.68	957.168	897.674	1006.69	2097.33	1002.12	1017.12	1104.61
miRNA	AC105645.3	ENSRNOG00000057300	178.159	-1.07434	0.214029	2.89e-08	2.69e-06	296.995	137.733	116.311	204.746	283.762	112.667	127.071	115.536	285.981	58.6766	89.9866	63.8911	301.896	142.491	175.368	178.889	374.922	142.21	168.343	185.707
protein_coding	Tagln	ENSRNOG00000017628	163.292	-1.01663	0.545978	0.0020055	0.0180154	152.74	84.866	224.6	152.747	463.1	76.7095	80.0337	65.9146	79.5331	97.7944	106.515	37.8302	171.532	138.619	43.4078	103.475	605.472	301.698	88.2919	190.963
protein_coding	Gldn	ENSRNOG00000024082	939.569	-3.16597	0.71056	1.68e-08	1.69e-06	935.11	282.423	77.5403	730.151	5516.34	188.178	176.215	276.989	449.277	138.417	112.942	77.3418	1203.01	57.3062	79.8704	28.9379	7057.49	600.738	536.815	266.297
protein_coding	Dmxl2	ENSRNOG00000009170	23.63	-1.4742	0.841057	0.00155356	0.0147625	37.3365	1.39125	14.7059	9.74979	36.3216	15.5816	20.3595	14.0717	38.9204	20.3111	2.75469	0	22.8709	22.4578	26.9129	18.415	76.1036	38.5429	40.0257	15.7676
protein_coding	Kif23	ENSRNOG00000014080	375.992	-1.30599	0.379907	1.33e-05	0.00039445	571.928	304.683	363.637	483.156	678.759	216.944	266.779	146.641	509.35	136.912	100.087	31.1049	571.772	343.062	396.748	324.455	622.259	507.704	501.498	442.369
protein_coding	Pclaf	ENSRNOG00000016561	288.764	-1.47332	0.2207	8.03e-13	3.61e-10	561.745	185.036	233.958	292.494	573.2	151.022	148.835	156.269	435.74	76.731	87.2319	71.4571	448.269	205.992	242.216	257.811	758.798	239.232	353.168	296.081
protein_coding	PCOLCE2	ENSRNOG00000046848	114.461	-1.1077	0.625033	0.00175407	0.0162204	168.014	158.602	62.8344	223.162	222.47	29.9647	41.421	49.6211	69.3799	40.6223	43.1568	65.5724	247.768	24.781	56.4302	45.5992	428.642	25.2523	230.736	55.1866
protein_coding	Poc1a	ENSRNOG00000037295	31.2363	-1.09835	0.397598	0.00026112	0.00357094	35.6394	30.6074	29.4119	43.3324	60.1576	17.9788	21.7636	16.2935	64.3033	15.0453	12.8552	15.9728	41.93	13.9393	23.4402	24.5534	85.057	22.5941	27.0762	22.7754
lincRNA	AABR07071659.2	ENSRNOG00000053160	10.2733	-1.15497	0.807546	0.00381006	0.0294165	18.6683	8.34748	1.3369	9.74979	39.7267	13.1844	2.8082	7.40613	14.3836	11.284	10.1005	11.7694	10.6731	2.32322	0.868156	0.876907	24.6218	7.9744	2.35445	7.00783
protein_coding	Csrnp1	ENSRNOG00000033433	72.7358	-1.03016	0.574573	0.00223983	0.0195974	147.649	40.3461	44.1178	85.5815	37.4566	63.5251	60.3763	51.1023	166.681	64.6948	37.6475	42.8743	238.62	67.3734	11.286	34.1994	96.2487	50.5046	70.6335	43.7989
protein_coding	Uhrf1	ENSRNOG00000048411	334.731	-2.00033	0.374437	1.79e-09	2.6e-07	573.625	292.162	292.782	264.328	745.727	131.844	157.259	119.979	824.098	158.728	154.263	202.602	452.081	346.16	315.141	259.564	987.109	58.479	275.471	83.218
protein_coding	Sgo2	ENSRNOG00000027035	256.959	-1.2189	0.285843	7.4e-07	3.96e-05	415.793	229.556	279.413	243.745	444.939	163.008	153.749	108.87	376.513	55.6676	87.2319	67.2537	394.904	226.127	254.37	271.841	434.238	313.66	317.851	300.461
lincRNA	AC111319.2	ENSRNOG00000058926	42.3466	-1.13248	0.394815	0.00018762	0.00281336	67.8846	26.4337	42.7809	30.3327	116.91	41.9505	21.0615	19.2559	61.765	25.577	16.5282	27.7422	29.7322	14.7137	26.0447	28.061	126.466	34.5557	47.089	42.047
protein_coding	Epb41l3	ENSRNOG00000016724	713.342	-1.81306	0.522276	1.37e-05	0.00040115	1050.51	218.426	128.343	345.576	2898.91	382.349	226.06	222.925	675.185	765.805	528.901	368.214	944.568	145.589	265.656	300.779	2255.13	1565.64	382.598	595.665
protein_coding	Ndc80	ENSRNOG00000013727	378.615	-1.38763	0.276322	1.41e-08	1.44e-06	804.432	317.204	447.862	401.908	752.537	178.589	202.893	123.682	426.433	100.803	144.162	70.6164	516.882	346.16	379.384	340.24	644.642	437.263	469.713	466.897
protein_coding	Uchl1	ENSRNOG00000002343	1180.87	-1.00132	0.203679	4.96e-08	4.11e-06	1549.47	1064.3	986.634	887.231	2110.06	1066.74	1083.26	792.456	1072.85	1241.99	1104.63	1206.36	2040.85	792.219	869.893	720.817	2285.35	1206.79	773.437	762.101
pseudogene	AABR07015006.1	ENSRNOG00000021986	62.7146	-1.0297	0.258156	4.37e-06	0.00016624	67.8846	51.4761	46.7916	46.5823	144.151	37.1562	48.4415	42.9556	104.07	38.3655	46.8298	39.5116	93.7706	51.8853	59.0346	39.4608	111.917	57.1499	54.1524	72.7062
protein_coding	Crmp1	ENSRNOG00000004781	328.766	-1.37135	0.308226	3.22e-07	1.94e-05	588.899	474.415	199.198	360.742	687.84	272.079	259.057	94.0579	546.578	171.516	173.546	140.392	584.732	178.114	221.38	235.888	408.497	312.331	412.029	254.034
protein_coding	Tacc3	ENSRNOG00000017259	738.902	-1.2128	0.317991	3.48e-06	0.00013669	1291.5	403.461	657.756	777.817	1230.39	469.846	529.346	371.047	1332.6	201.607	263.532	127.782	1154.22	503.365	597.292	903.214	1337.41	905.095	860.552	860.211
protein_coding	Grb10	ENSRNOG00000004290	399.333	-1.04805	0.397019	0.00028417	0.00381455	354.697	279.64	176.471	388.908	1220.18	281.668	231.677	152.566	425.586	575.483	553.693	352.242	541.278	187.407	309.932	253.426	730.819	481.122	284.888	204.979
protein_coding	Vrk2	ENSRNOG00000007864	121.107	-1.21785	0.223935	2.95e-09	4e-07	162.923	84.866	108.289	102.914	245.171	91.0926	88.4583	55.546	156.528	82.7491	75.2949	47.9183	206.6	75.8919	108.52	99.9674	229.43	150.185	130.672	119.133
protein_coding	Mcm6	ENSRNOG00000003703	970.576	-1.16318	0.241913	5.59e-08	4.53e-06	1468	663.624	883.692	943.563	1928.45	469.846	830.525	476.955	1407.06	343.033	366.374	245.476	1532.35	782.152	846.453	1133.84	1866.78	1014.08	1010.06	1199.21
protein_coding	Fam72a	ENSRNOG00000042747	32.1086	-1.42243	0.335971	1.2e-06	5.74e-05	62.7932	16.695	34.7595	19.4996	52.2122	10.7873	18.9554	22.2184	53.3041	22.5679	32.1381	13.4507	55.6525	13.9393	21.7039	14.9074	66.0311	39.872	40.0257	30.6592
protein_coding	Btg2	ENSRNOG00000003300	106.042	-1.55935	0.470051	2.01e-05	0.00052384	308.875	70.9535	49.4654	137.58	89.6689	61.1279	30.1882	55.546	274.135	60.1812	61.5215	16.8134	352.974	72.7943	50.3531	41.2146	110.798	119.616	65.9246	91.1018
protein_coding	Pkp1	ENSRNOG00000010076	75.6662	-1.67492	0.65128	9.61e-05	0.00175076	25.4567	76.5185	32.0857	111.581	253.116	41.9505	21.7636	14.0717	82.9174	49.6495	35.811	31.9455	212.699	49.5621	37.3307	35.0763	240.622	70.4406	63.5702	27.1553
protein_coding	Olfml2b	ENSRNOG00000003018	952.419	-1.14993	0.245737	1.25e-07	8.89e-06	1933.01	891.789	1100.27	614.237	1013.6	756.308	807.358	538.426	2340.3	719.165	545.429	486.749	1215.21	1304.88	1071.31	883.922	819.233	611.371	829.944	565.882
protein_coding	Exo1	ENSRNOG00000056209	89.6009	-1.11508	0.26904	1.93e-06	8.52e-05	96.7355	40.3461	70.8558	66.0819	163.447	53.9364	61.0784	41.4743	109.993	40.6223	23.874	32.7862	179.155	70.4711	113.728	118.382	218.238	91.7056	107.127	91.9777
protein_coding	Cenpf	ENSRNOG00000003388	580.778	-1.09557	0.753342	0.00221994	0.0194603	884.197	388.158	502.675	694.402	1089.65	326.015	383.319	330.313	1177.77	151.205	157.017	19.3355	895.777	302.019	580.797	445.469	956.891	866.552	661.601	802.396
protein_coding	Dtl	ENSRNOG00000004195	81.918	-1.54016	0.472702	2.69e-05	0.00064802	196.865	37.5636	34.7595	74.7484	173.662	29.9647	33.6984	33.3276	144.682	30.0906	22.9558	6.72537	151.71	92.9289	92.0246	112.244	107.44	89.0475	97.7097	76.2101
protein_coding	Nek2	ENSRNOG00000004487	41.1179	-1.43569	0.58269	0.00025158	0.00347023	61.0961	20.8687	20.0535	38.9992	116.91	29.9647	9.8287	8.88736	76.9948	10.5317	13.7735	4.20336	80.0481	37.1716	33.8581	54.3682	67.1503	46.5174	41.2029	49.9308
protein_coding	Hmmr	ENSRNOG00000059894	395.331	-1.02372	0.234277	6.97e-07	3.78e-05	561.745	204.513	374.333	436.574	792.264	234.923	273.098	217.74	555.885	109.078	130.389	166.453	612.177	264.847	281.283	393.731	821.472	461.186	553.296	461.641
protein_coding	Pttg1	ENSRNOG00000003802	408.183	-1.35214	0.2164	1.76e-11	4.91e-09	812.918	182.253	290.108	415.991	654.923	239.717	183.937	258.474	783.485	176.03	148.753	137.87	708.998	243.164	311.668	323.579	981.513	469.161	394.37	446.749
protein_coding	Adam19	ENSRNOG00000042980	465.029	-1.04878	0.236423	5.24e-07	2.93e-05	602.476	292.162	284.76	470.157	858.097	435.087	233.783	368.825	920.553	375.38	293.834	221.937	731.868	327.574	417.583	270.964	735.295	645.927	364.94	449.377
protein_coding	Aurkb	ENSRNOG00000005659	416.912	-1.51521	0.332521	1.01e-07	7.43e-06	778.976	271.293	366.311	437.657	796.804	244.512	202.19	164.416	703.952	103.813	159.772	47.9183	673.929	319.056	395.011	364.793	899.813	431.947	401.434	574.642
protein_coding	Pimreg	ENSRNOG00000008040	271.454	-1.01286	0.218745	2.62e-07	1.64e-05	376.759	112.691	185.829	225.329	511.907	155.816	130.581	181.45	394.281	51.9063	87.2319	172.338	474.952	202.895	174.499	263.072	809.161	303.027	237.799	377.547
protein_coding	Tom1l1	ENSRNOG00000002474	75.9091	-1.52303	0.243669	2.19e-11	5.76e-09	125.586	58.4323	46.7916	58.4988	161.177	71.9152	65.9927	51.1023	76.9948	57.1721	53.2574	33.6269	105.968	47.2389	53.8257	24.5534	200.332	111.642	62.3929	51.6827
protein_coding	Col1a1	ENSRNOG00000003897	16778.7	-1.09723	0.308526	1.71e-05	0.00046497	30631.2	20018.6	16373	28830.1	33965.2	11204.4	11368.3	7564.62	22084.8	8945.18	8019.83	7050.71	26482.2	19285.8	15725.8	12887	19864.2	8565.84	18570.7	8136.96
protein_coding	Cdc6	ENSRNOG00000027787	268.622	-1.19023	0.303135	3.16e-06	0.00012726	324.149	190.601	283.423	300.077	569.794	154.618	203.595	125.164	411.203	72.9697	79.8861	69.7758	443.695	251.682	267.392	319.194	514.819	184.74	343.75	261.918
protein_coding	LOC303566	ENSRNOG00000020908	57.2405	-1.14976	1.05347	0.00231596	0.0200542	91.6442	50.0849	60.1606	53.0822	139.611	20.376	27.38	37.0307	128.607	14.293	2.75469	0	67.0879	42.5924	69.4525	64.0142	82.8187	67.7824	61.2157	64.8224
protein_coding	Gfap	ENSRNOG00000002919	1607.11	-1.26653	0.256091	3.86e-08	3.44e-06	2489.67	557.89	1224.6	922.98	2834.22	1281.29	1482.73	683.586	2309	2477.21	1790.55	1666.21	2470.06	748.078	1213.68	830.431	2522.61	2212.9	1279.64	1144.9
protein_coding	Kif18b	ENSRNOG00000021713	205.992	-1.03245	0.369904	0.00022729	0.00322968	466.706	154.428	193.851	235.078	265.601	103.078	70.9071	131.829	327.439	91.024	40.4022	36.9896	408.627	161.077	244.82	271.841	243.979	271.13	201.306	199.723
protein_coding	Kpna2	ENSRNOG00000015329	1645.03	-1.02678	0.151517	6.69e-13	3.08e-10	2467.6	1113	1243.32	1535.05	3786.52	1096.71	1145.75	1055.37	1951.1	955.376	860.382	891.953	2236.77	1215.82	1369.95	1588.08	3517.55	1763.67	1497.43	1609.17
protein_coding	Abca8	ENSRNOG00000004040	22.1399	-1.72059	1.13569	0.00094073	0.00979722	30.5481	9.73872	10.6952	36.8326	73.7782	32.3618	6.31845	5.92491	22.8446	2.25679	0	0	89.1965	8.51848	0	8.76907	42.5285	15.9488	14.1267	32.4112
protein_coding	Slc39a11	ENSRNOG00000031213	71.7079	-1.32641	0.431143	6.2e-05	0.00121618	67.8846	101.561	105.615	62.832	114.64	40.7519	77.9276	14.0717	54.9963	42.8791	37.6475	46.237	97.5825	83.636	65.1117	17.5381	177.948	86.3894	101.241	37.6671
protein_coding	Tk1	ENSRNOG00000047314	1090.85	-1.4014	0.273433	7.58e-09	8.68e-07	1619.05	783.272	877.008	1074.64	2077.14	630.456	679.585	356.976	1729.42	310.685	350.764	247.998	1505.67	922.319	989.698	1180.32	2827.03	1125.72	1192.53	1336.74
protein_coding	Birc5	ENSRNOG00000050819	439.487	-1.57811	0.244844	2.91e-12	1.03e-09	889.288	218.426	319.52	470.157	796.804	212.15	245.718	198.484	943.397	145.939	134.062	136.189	695.275	293.5	366.362	398.116	1147.15	401.378	403.788	374.043
protein_coding	Cdkn3	ENSRNOG00000009785	587.842	-1.25582	0.267466	9.72e-08	7.23e-06	957.173	404.853	429.146	614.237	1208.83	354.782	281.522	334.017	863.018	182.048	266.287	112.65	780.66	406.564	536.521	612.958	1413.51	655.23	663.955	678.883
protein_coding	Gch1	ENSRNOG00000011039	10.3721	-2.15348	1.08092	0.00093803	0.00977463	33.9423	6.95623	2.6738	6.49986	18.1608	0	5.6164	0	6.76877	1.50453	15.6099	0	22.1085	4.64644	12.1542	8.76907	38.0518	11.9616	5.88613	6.13185
protein_coding	Dlgap5	ENSRNOG00000010721	514.163	-1.06121	0.218296	6.82e-08	5.37e-06	872.317	332.508	502.675	503.739	873.988	334.406	256.95	322.907	879.94	229.441	206.602	227.822	815.728	373.264	476.618	516.498	831.544	667.192	527.397	531.719
protein_coding	Ripk3	ENSRNOG00000020465	311.361	-1.07247	0.280573	5.67e-06	0.00020628	261.356	236.512	282.086	270.828	583.415	203.76	249.93	131.089	312.21	279.09	246.086	285.828	460.467	200.572	292.569	157.843	916.601	312.331	307.256	237.39
protein_coding	Ska3	ENSRNOG00000021847	257.417	-1.02122	0.198794	1.65e-08	1.68e-06	395.428	150.255	220.589	262.161	481.261	143.83	185.341	135.532	314.748	115.849	117.534	95.8366	413.963	186.632	257.842	256.934	476.767	288.408	340.218	309.22
protein_coding	Loxl2	ENSRNOG00000016758	172.289	-2.61387	0.437645	1.62e-11	4.67e-09	254.567	162.776	183.156	188.496	584.55	33.5604	144.622	39.9931	246.214	28.5861	28.4652	17.6541	330.866	142.491	99.838	81.5523	521.534	98.351	198.951	59.5665
protein_coding	Lgi3	ENSRNOG00000011323	64.5962	-1.93605	0.586135	2.64e-05	0.00064094	84.8557	0	12.0321	8.66648	239.495	49.142	58.2702	30.3651	133.683	45.1359	41.3204	60.5284	162.383	35.6227	50.3531	32.4455	172.352	18.6069	2.35445	54.3107
protein_coding	Gfra2	ENSRNOG00000014010	128.177	-2.31534	0.637423	4.26e-06	0.0001626	101.827	44.5199	68.182	67.1652	592.495	33.5604	148.133	35.5494	104.07	64.6948	30.3016	3.36269	138.75	166.498	91.1564	48.2299	596.518	112.971	27.0762	88.4738
protein_coding	Diaph3	ENSRNOG00000008986	267.612	-1.30533	0.277995	8.67e-08	6.58e-06	422.582	155.82	165.776	290.327	595.901	147.426	185.341	86.6517	297.826	90.2718	76.2131	65.5724	402.528	157.979	276.942	261.318	766.632	273.788	297.838	335.5
protein_coding	Nfil3	ENSRNOG00000011668	73.388	-1.9244	0.55281	1.02e-05	0.00032904	200.26	11.13	52.1392	37.9159	40.8618	45.5463	42.123	26.6621	272.443	81.2446	53.2574	15.1321	284.361	46.4644	39.9352	41.2146	47.0052	41.2011	49.4435	39.419
protein_coding	Cks2	ENSRNOG00000014130	146.25	-1.12229	0.310738	1.21e-05	0.00037035	230.808	87.6485	101.605	209.079	338.245	89.894	65.9927	59.2491	197.987	54.9153	49.5845	51.281	181.442	106.868	129.355	135.044	374.922	143.539	165.989	151.544
protein_coding	S1pr3	ENSRNOG00000014524	2259.2	-1.89824	0.250631	7.44e-16	5.71e-13	4448.14	2155.04	1705.89	1908.79	6376.7	1266.91	2679.73	599.897	2413.07	1499.26	1058.72	803.682	3897.96	1532.55	1395.13	958.459	4722.9	2682.06	1711.69	1367.4
protein_coding	Tubb2b	ENSRNOG00000017445	1078.44	-1.45575	0.214482	3.87e-13	1.88e-10	1193.07	628.843	671.125	679.236	2870.54	720.35	692.924	597.675	1467.13	914.754	673.981	745.676	1624.6	672.96	775.264	645.403	3366.47	1201.48	569.777	857.583
protein_coding	Tubb2a	ENSRNOG00000017558	402.063	-1.04031	0.188222	2.21e-09	3.09e-07	458.221	303.292	280.749	298.994	911.444	338.001	231.677	280.692	521.195	321.969	337.909	279.103	522.219	284.208	323.822	313.933	887.503	505.046	304.901	336.376
protein_coding	Gmnn	ENSRNOG00000018782	431.608	-1.52468	0.272595	5.19e-10	9.86e-08	785.764	314.422	390.375	369.409	730.971	202.561	299.775	176.266	669.262	156.471	170.791	63.0504	754.739	271.817	366.362	523.513	1104.62	394.733	468.536	418.718
protein_coding	Btn2a2	ENSRNOG00000038877	35.1442	-1.33365	0.521088	0.00036442	0.00467409	49.2163	19.4774	30.7488	23.8328	51.0772	19.1774	37.2087	25.1808	67.6877	21.8157	27.5469	5.04403	68.6127	42.5924	10.4179	23.6765	52.601	38.5429	68.2791	20.1475
protein_coding	Hist1h1b	ENSRNOG00000060355	54.7536	-1.34367	0.355842	7.71e-06	0.00026368	93.3413	29.2162	68.182	55.2488	87.3988	49.142	42.8251	21.4778	81.2253	24.8247	18.3646	17.6541	57.1772	44.1412	21.7039	28.9379	186.902	57.1499	47.089	63.0705
protein_coding	Prkcq	ENSRNOG00000019057	128.843	-2.84848	0.591992	4.6e-08	3.88e-06	363.183	66.7798	8.02141	47.6657	736.647	106.674	11.2328	76.2832	122.684	48.1449	80.8043	5.8847	205.076	28.6531	19.9676	14.9074	388.352	90.3766	60.0385	95.4817
protein_coding	Fam107b	ENSRNOG00000014886	151.609	-1.2516	0.408307	9.82e-05	0.00177779	176.5	57.0411	147.059	76.915	452.884	82.7025	94.7768	87.3924	90.5323	81.9969	86.3137	31.9455	346.875	116.161	160.609	174.504	289.865	268.472	72.988	136.653
pseudogene	AABR07028839.2	ENSRNOG00000059656	42.067	-1.14567	0.325543	2.38e-05	0.00059605	64.4904	13.9125	42.7809	21.6662	56.7524	27.5675	48.4415	31.1058	56.6885	48.1449	51.4209	40.3522	68.6127	29.4275	44.276	23.6765	81.6995	37.2139	32.9623	20.1475
protein_coding	Gng4	ENSRNOG00000047080	11.7925	-2.66082	1.0667	0.00026048	0.00357072	13.5769	2.78249	2.6738	1.08331	7.94534	10.7873	22.4656	4.44368	20.3063	0	9.18231	0	33.544	17.8114	19.9676	7.89216	52.601	0	3.53168	5.25587
protein_coding	Hmgb2	ENSRNOG00000013167	363.479	-1.06371	0.233837	3.13e-07	1.9e-05	716.182	254.598	287.434	401.908	520.987	200.164	194.468	182.191	673.493	107.574	139.571	190.833	587.019	298.921	325.559	342.871	594.28	413.34	430.864	407.33
protein_coding	Neil3	ENSRNOG00000011688	35.7285	-1.06179	0.87883	0.00342189	0.0272275	39.0336	38.9549	6.68451	31.416	37.4566	17.9788	21.0615	19.9966	87.994	17.3021	7.34585	0	100.632	27.1043	26.0447	27.1841	79.4611	34.5557	43.5573	50.8068
protein_coding	Cenpu	ENSRNOG00000022261	166.549	-1.12262	0.319067	1.84e-05	0.00049588	373.365	91.8222	140.375	191.746	351.865	88.6954	76.5235	38.5119	212.37	45.8881	91.8231	76.5011	272.926	116.161	138.037	194.673	296.58	123.603	203.66	205.855
protein_coding	Gins4	ENSRNOG00000018040	348.142	-1.10056	0.234972	1.44e-07	9.91e-06	417.49	368.68	275.402	310.91	749.132	237.32	275.204	226.628	373.975	170.764	182.728	110.128	484.1	236.969	305.591	393.731	949.057	312.331	281.357	301.337
protein_coding	Col4a2	ENSRNOG00000023972	243.328	-1.35572	0.324234	9.17e-07	4.59e-05	463.312	293.553	135.027	378.075	485.801	189.377	168.492	79.9862	366.36	125.628	164.363	57.1657	365.934	224.578	194.467	170.12	419.689	180.753	229.559	174.32
protein_coding	Col4a1	ENSRNOG00000016281	992.847	-1.3881	0.189715	9.88e-15	6.28e-12	2053.51	1227.08	656.419	1317.31	2088.49	617.272	683.095	573.975	1459.52	473.175	525.228	329.543	1475.93	569.189	512.212	558.59	1969.74	944.967	960.616	861.087
protein_coding	Shcbp1	ENSRNOG00000053026	333.393	-1.19483	0.289508	1.34e-06	6.28e-05	454.827	203.122	232.621	302.244	761.618	221.738	174.108	102.205	401.05	86.5104	151.508	94.9959	613.702	224.578	308.196	417.408	707.316	368.152	390.839	451.129
protein_coding	Vgll3	ENSRNOG00000028774	361.131	-2.04112	0.40624	1.01e-08	1.09e-06	458.221	119.647	57.4868	191.746	1527.78	180.987	97.585	135.532	329.132	291.879	306.689	201.761	589.307	94.4777	80.7386	113.998	1386.65	622.003	170.698	266.297
protein_coding	Mis18a	ENSRNOG00000021555	184.074	-1.4571	0.346323	8.57e-07	4.39e-05	437.856	105.735	102.941	217.745	393.862	97.0855	75.8214	77.7644	246.214	75.9787	73.4585	20.1761	306.47	82.0872	151.059	170.12	453.264	192.715	177.761	223.375
protein_coding	Cldn14	ENSRNOG00000001691	17.7215	-4.64059	1.22917	1.87e-06	8.29e-05	28.8509	16.695	29.4119	9.74979	29.5113	0	13.339	0	23.6907	6.01812	11.937	0	58.7019	17.037	6.0771	0	99.6062	0	1.17723	2.62794
protein_coding	Nfkbiz	ENSRNOG00000031163	188.6	-1.76764	0.518922	1.71e-05	0.00046497	741.639	97.3872	109.626	83.4149	62.4277	85.0996	128.475	68.877	613.42	116.601	107.433	133.667	759.314	85.1848	81.6067	135.921	88.4145	35.8848	175.407	62.1945
protein_coding	Pdia5	ENSRNOG00000032327	75.5744	-2.01782	0.416471	2.49e-08	2.35e-06	76.3702	58.4323	56.1499	35.7492	275.817	32.3618	51.2497	37.0307	133.683	54.1631	32.1381	26.9015	92.2459	61.1782	42.5397	60.5066	249.575	47.8464	68.2791	19.2715
protein_coding	Kalrn	ENSRNOG00000001706	46.6601	-1.09114	0.366017	0.00015897	0.00251951	100.13	37.5636	26.738	50.9156	86.2637	41.9505	33.6984	30.3651	90.5323	39.87	29.3834	24.3795	54.1278	20.909	40.8034	25.4303	72.7461	71.7696	18.8356	36.7911
protein_coding	Cdc45	ENSRNOG00000050071	132.054	-1.25096	0.345168	1.02e-05	0.00032904	237.596	83.4748	101.605	111.581	278.087	112.667	75.8214	51.1023	205.601	30.0906	31.2198	39.5116	171.532	104.545	130.223	156.089	256.29	148.856	163.634	151.544
protein_coding	Mcm4	ENSRNOG00000001833	620.629	-1.03325	0.238534	7.5e-07	4e-05	719.577	450.764	544.119	614.237	1270.12	544.158	459.843	351.791	924.783	291.126	411.367	175.7	994.121	487.877	543.466	562.974	1090.07	563.525	633.347	779.621
protein_coding	Cdh2	ENSRNOG00000015602	763.338	-1.36961	0.283173	4.19e-08	3.61e-06	1276.23	722.057	478.611	667.319	1679.87	447.073	516.709	255.512	890.093	786.869	658.371	354.764	1222.07	435.991	748.351	509.483	1253.47	1274.58	508.561	580.774
protein_coding	Lims2	ENSRNOG00000016021	90.1687	-1.15106	0.324119	2.18e-05	0.00055382	108.615	139.125	62.8344	64.9986	121.45	52.7378	102.499	25.1808	246.214	143.683	145.08	101.721	57.9396	75.1175	29.5173	26.3072	104.083	93.0347	57.684	45.5509
protein_coding	Egr1	ENSRNOG00000019422	686.134	-2.82318	0.550474	1.71e-09	2.51e-07	3110.81	346.42	312.835	237.245	313.273	154.618	329.964	239.959	2947.8	179.791	217.621	147.958	3506.87	291.177	223.984	228.873	382.756	163.475	195.419	191.839
protein_coding	Dpysl3	ENSRNOG00000018992	48.8877	-1.55153	0.697956	0.00044795	0.0054708	71.2788	22.2599	10.6952	32.4993	123.72	19.1774	45.6333	17.7747	39.7665	38.3655	48.6662	50.4403	100.632	8.51848	26.0447	4.38453	130.943	126.261	31.7851	28.9073
protein_coding	Lmnb1	ENSRNOG00000013774	339.992	-1.28332	0.344767	5.96e-06	0.00021439	473.495	211.469	179.145	303.327	628.817	155.816	191.66	185.153	554.193	100.803	140.489	35.3082	646.484	247.036	379.384	414.777	879.668	325.621	256.635	490.548
protein_coding	Tubb6	ENSRNOG00000018371	2054.66	-1.14241	0.205721	1.36e-09	2.05e-07	2141.76	998.915	1446.53	1629.3	5014.65	1347.21	1625.95	1224.23	2441.83	1542.89	1932.88	1440.07	3204.21	1659.56	1635.61	1751.18	5226.53	1836.77	1505.67	1487.41
protein_coding	Tcf4	ENSRNOG00000012405	199.213	-1.00773	0.316106	8.18e-05	0.00154337	422.582	311.639	203.209	220.995	341.65	68.3194	227.464	82.9487	170.911	99.2989	84.4772	74.8198	240.907	171.918	164.082	174.504	256.29	256.51	301.37	110.373
protein_coding	Mcm5	ENSRNOG00000014336	617.888	-1.23883	0.236503	5.93e-09	7.05e-07	1296.6	365.898	495.991	704.152	1023.81	274.476	473.182	302.17	879.94	179.039	208.438	151.321	1010.89	456.9	767.45	783.955	1210.94	538.272	640.41	593.913
protein_coding	Tbc1d9	ENSRNOG00000003496	75.2147	-1.39317	0.311606	3.78e-07	2.24e-05	52.6105	59.8236	30.7488	42.2491	174.798	49.142	48.4415	51.8429	109.993	85.7582	79.8861	34.4675	140.275	58.855	36.4626	43.8453	204.808	87.7184	56.5068	56.0626
protein_coding	LOC100359539	ENSRNOG00000008450	426.646	-1.18646	0.236813	2.23e-08	2.16e-06	622.841	237.903	292.782	375.909	950.036	200.164	274.502	191.078	558.424	109.078	174.464	147.958	740.254	315.184	445.364	534.036	886.383	517.007	453.232	506.316
protein_coding	Cenpt	ENSRNOG00000024178	307.343	-1.16231	0.215842	3.84e-09	5.03e-07	478.586	218.426	235.295	302.244	577.74	221.738	207.807	178.488	406.126	96.2899	101.924	130.304	490.962	247.036	362.889	345.501	738.653	191.386	364.94	250.53
protein_coding	Necab2	ENSRNOG00000015084	62.36	-2.03311	0.319764	8.41e-12	2.54e-09	149.346	33.3899	9.35832	21.6662	89.6689	38.3548	21.7636	25.9215	233.523	40.6223	42.2386	38.6709	153.997	19.3602	20.8358	47.353	147.731	37.2139	34.1395	42.047
protein_coding	Tubb3	ENSRNOG00000017209	219.487	-1.29171	0.295123	4.52e-07	2.6e-05	257.961	207.296	153.744	244.828	455.155	104.277	245.718	91.0954	195.448	99.2989	85.3955	63.8911	349.925	254.006	201.412	169.243	608.829	194.044	256.635	151.544
protein_coding	Clic1	ENSRNOG00000029682	4973.44	-1.05763	0.131634	5.19e-17	4.79e-14	6202.95	3562.98	4004.02	4955.06	8479.95	4076.39	4342.88	3231.3	6771.31	3520.6	3547.13	3106.28	7361.38	3175.84	3644.52	3533.06	12158.7	4440.41	5204.51	4149.51
protein_coding	Fkbp5	ENSRNOG00000022523	97.7882	-1.03309	0.298047	3.11e-05	0.00072403	151.043	68.1711	88.2356	71.4985	178.203	67.1208	87.0542	84.4299	138.76	35.3564	20.2011	36.1489	191.353	130.875	121.542	106.983	127.585	55.8208	116.545	78.8381
protein_coding	Col18a1	ENSRNOG00000001229	749.236	-1.03863	0.2212	1.43e-07	9.88e-06	865.528	596.845	624.333	552.488	1013.6	576.52	754.704	459.921	1704.04	656.727	489.417	382.506	1276.2	857.269	687.58	544.559	884.145	870.539	479.131	708.667
protein_coding	Pcbd1	ENSRNOG00000000566	158.323	-1.10717	0.19478	9.49e-10	1.59e-07	201.957	94.6047	131.016	86.6648	301.923	153.419	106.01	136.273	230.984	130.142	124.879	108.447	320.192	131.649	88.552	128.028	313.368	138.223	89.4691	150.668
protein_coding	Tspyl4	ENSRNOG00000000547	87.3578	-1.02239	0.306344	5.45e-05	0.00109349	145.952	63.9973	74.8665	57.4154	172.527	65.9222	100.393	80.7268	63.4572	100.051	56.9303	41.1929	115.879	85.9592	127.619	54.3682	151.088	79.744	56.5068	52.5587
protein_coding	Rfc3	ENSRNOG00000001088	631.427	-1.37412	0.171818	5.82e-17	5.11e-14	1052.21	457.72	445.188	558.988	1444.92	469.846	358.046	409.559	952.705	190.323	235.985	276.581	996.408	425.924	410.638	567.359	1792.91	417.327	592.144	573.766
protein_coding	Fscn1	ENSRNOG00000056585	531.598	-1.5312	0.31628	3.82e-08	3.42e-06	816.312	336.682	585.563	419.241	981.817	202.561	417.72	235.515	556.731	470.918	259.859	249.68	857.658	640.435	665.008	498.96	1457.16	519.665	296.661	163.808
protein_coding	AABR07035946.1	ENSRNOG00000024435	24.7133	-2.26454	0.65389	1.47e-05	0.00041968	49.2163	19.4774	0	16.2497	101.019	22.7731	5.6164	5.92491	32.1517	24.0725	18.3646	9.24739	12.9602	11.6161	6.0771	0.876907	78.342	54.4918	11.7723	14.0157

## Sheet: Nuctenea_vs_Ctrl
GeneType	GeneSymbol	ENSG	baseMean	log2FoldChange	lfcSE	pvalue	padj	SS03001	SS03002	SS03003	SS03004	SS03005	SS03006	SS03007	SS03008	SS03009	SS03010	SS03011	SS03012	SS03013	SS03014	SS03015	SS03016	SS03017	SS03018	SS03019	SS03020
protein_coding	Phactr2	ENSRNOG00000015473	8.18777	4.21622	1.83247	0.000194511	0.00249136	0	5.56498	42.7809	6.49986	2.2701	0	14.041	5.92491	0	0	5.50938	3.36269	0	24.0066	4.34078	40.3377	0	0	8.24058	0.875979
protein_coding	Ptprk	ENSRNOG00000047605	9.20869	4.21367	1.5849	0.000122526	0.00175865	5.09134	13.9125	34.7595	25.9994	0	5.99293	8.4246	0	0	0	4.59115	0	0	16.2626	2.60447	7.89216	0	17.2779	24.7217	16.6436
protein_coding	Enpp3	ENSRNOG00000013791	17.0681	3.30709	1.18708	5.66768e-05	0.000976876	5.09134	61.2148	13.369	19.4996	2.2701	2.39717	38.6128	8.14675	0	5.26585	0.918231	0	7.62363	50.3365	32.1218	21.9227	0	9.30347	62.3929	0.875979
protein_coding	Enpp1	ENSRNOG00000013994	162.171	2.09991	0.544561	2.90355e-06	9.97265e-05	16.9711	296.335	379.68	217.745	54.4823	35.9576	424.74	82.2081	16.0758	37.6132	71.622	31.9455	72.4245	534.341	207.489	300.779	89.5337	104.996	203.66	64.8224
protein_coding	Nkain2	ENSRNOG00000029608	15.1427	5.78696	1.32789	9.66819e-09	9.09796e-07	0	13.9125	16.0428	16.2497	1.13505	26.3689	39.3148	40.7337	0	9.02718	10.1005	14.2914	0	44.9156	23.4402	21.0458	0	9.30347	4.7089	12.2637
protein_coding	Kiaa0408L	ENSRNOG00000042309	81.7028	1.39421	0.383582	1.21192e-05	0.000313027	54.3077	100.17	104.278	76.915	22.701	157.015	179.725	185.153	30.4595	27.8338	73.4585	34.4675	24.3956	129.326	89.4201	83.3061	29.0984	83.7312	69.4563	78.8381
protein_coding	Ahrr	ENSRNOG00000014721	136.916	6.66906	0.636943	1.13088e-26	4.17158e-23	0	127.995	137.701	111.581	10.2154	167.802	150.941	325.87	0	198.598	449.015	249.68	0	109.191	129.355	145.567	0	180.753	104.773	139.281
protein_coding	Afdn	ENSRNOG00000023753	10.1308	7.54671	2.79786	1.356e-05	0.000340735	0	22.2599	24.0642	43.3324	0	2.39717	7.0205	0.740613	0	0	0	0	0	24.781	10.4179	7.01525	0	2.65813	51.7979	6.13185
protein_coding	Spaca6	ENSRNOG00000039076	42.1328	1.16358	0.587275	0.00160832	0.0131863	20.3654	87.6485	61.4975	35.7492	6.81029	15.5816	56.164	65.9146	10.1532	57.1721	38.5657	74.8198	35.8311	61.9526	35.5944	28.061	12.3109	38.5429	44.7346	55.1866
protein_coding	LOC102552527	ENSRNOG00000052406	96.0226	1.41512	0.279914	2.12528e-08	1.80639e-06	59.399	73.736	82.8879	106.164	47.672	142.632	159.365	111.833	33.8439	133.903	154.263	80.7045	35.8311	119.259	86.8156	139.428	33.5751	101.009	113.014	105.117
protein_coding	Zfp54	ENSRNOG00000051578	60.7	1.10615	0.486407	0.00108308	0.00958555	6.78846	118.256	66.8451	40.0825	23.836	88.6954	89.1604	109.611	33.8439	93.2808	42.2386	124.419	32.7816	41.818	62.5073	59.6297	11.1917	53.1627	28.2534	87.5979
protein_coding	Fxyd1	ENSRNOG00000021079	529.116	1.20009	0.315521	5.65722e-06	0.000172751	222.322	382.593	520.055	447.407	94.209	757.507	791.913	891.698	282.596	423.525	730.912	527.101	324.004	637.337	618.996	518.252	264.124	786.808	368.471	992.484
protein_coding	Tshz3	ENSRNOG00000013938	59.8009	2.18322	0.49261	1.83892e-07	1.06658e-05	25.4567	82.0835	96.257	66.0819	9.08039	52.7378	124.965	79.2456	38.0743	43.6314	68.8673	84.9079	24.3956	112.289	71.1888	71.9064	1.11917	19.936	72.988	50.8068
snRNA	RF00026	ENSRNOG00000054364	13.7072	1.08385	0.656105	0.00354906	0.0250064	3.39423	11.13	18.7166	7.58317	4.5402	19.1774	25.2738	14.0717	4.23048	19.5589	22.9558	26.9015	10.6731	17.037	13.0223	22.7996	5.59585	11.9616	5.88613	9.63576
protein_coding	Mctp2	ENSRNOG00000009932	283.496	3.12761	0.342038	5.63337e-22	1.15446e-18	32.2452	168.341	407.755	166.83	34.0515	323.618	382.617	465.105	25.3829	552.915	540.838	605.284	70.1374	448.382	442.76	363.916	33.5751	272.459	105.95	227.754
processed_transcript	AC126641.1	ENSRNOG00000011160	10.9635	2.82579	1.24664	0.000408967	0.0044554	0	27.8249	34.7595	19.4996	1.13505	23.9717	4.91435	0	0	11.284	28.4652	2.52202	0	11.6161	4.34078	3.50763	6.71503	17.2779	15.3039	6.13185
protein_coding	Mfge8	ENSRNOG00000017510	173.298	3.93014	1.55845	7.48766e-05	0.00121142	10.1827	286.597	294.119	816.816	7.94534	0	211.317	0	10.9993	13.5408	51.4209	41.1929	3.81181	392.625	205.753	274.472	6.71503	37.2139	745.184	56.0626
protein_coding	Zscan2	ENSRNOG00000022164	44.9	1.21937	0.392236	0.00010408	0.00157737	32.2452	52.8673	70.8558	75.8317	10.2154	69.518	58.2702	57.0272	10.1532	45.1359	31.2198	73.1385	22.8709	56.5317	40.8034	27.1841	17.9067	51.8336	47.089	47.3028
protein_coding	Il16	ENSRNOG00000011680	18.1024	3.14305	0.965561	2.07887e-05	0.000468737	0	30.6074	12.0321	66.0819	3.40515	22.7731	30.8902	34.8088	5.92267	14.293	11.937	9.24739	0	23.2322	28.6492	11.3998	0	3.9872	28.2534	24.5274
protein_coding	Dnajb13	ENSRNOG00000017975	40.4601	2.38533	0.453726	5.11597e-09	5.33144e-07	16.9711	54.2586	34.7595	16.2497	6.81029	39.5533	39.3148	58.5084	6.76877	75.9787	59.685	71.4571	7.62363	72.0199	62.5073	49.9837	3.35751	47.8464	36.494	49.0548
protein_coding	Trim34	ENSRNOG00000042686	37.1175	1.28866	0.659165	0.00146621	0.0122532	10.1827	8.34748	64.1713	28.1661	28.3762	47.9435	27.38	39.9931	44.8431	26.3293	107.433	53.803	28.2074	37.946	58.1665	30.6917	0	22.5941	50.6207	27.1553
protein_coding	Ppfibp2	ENSRNOG00000019667	150.994	1.51273	0.563444	0.000184835	0.00239571	93.3413	249.033	133.69	141.914	18.1608	269.682	129.177	183.672	81.2253	204.616	233.231	270.696	64.0385	220.706	141.51	128.028	0	134.236	145.976	176.948
protein_coding	Cyb5r2	ENSRNOG00000019751	34.7005	2.75505	0.652203	7.75294e-07	3.53075e-05	6.78846	57.0411	26.738	12.9997	2.2701	61.1279	56.8661	48.8805	16.9219	46.6404	58.7668	50.4403	3.04945	39.4948	35.5944	21.9227	0	25.2523	36.494	86.7219
protein_coding	Dkk3	ENSRNOG00000016343	1118.14	1.27249	0.444194	0.000125572	0.00179677	583.807	1382.9	1167.12	1760.38	221.335	1610.9	1597.16	1888.56	524.58	825.987	978.834	1056.72	641.147	1455.11	719.702	1003.18	149.969	1562.98	1722.28	1510.19
protein_coding	Rassf10	ENSRNOG00000014847	74.8821	2.14712	0.47233	1.66155e-07	9.72878e-06	47.5192	139.125	96.257	86.6648	1.13505	82.7025	128.475	82.2081	21.1524	48.8972	74.3767	39.5116	28.2074	141.717	138.037	63.1373	17.9067	50.5046	95.3552	114.753
protein_coding	Tmc5	ENSRNOG00000036760	11.6353	4.16131	0.979942	1.64863e-06	6.3881e-05	0	13.9125	28.0749	6.49986	0	16.7802	17.5513	8.88736	0	17.3021	24.7922	16.8134	3.04945	13.1649	7.81341	14.9074	0	13.2907	10.595	19.2715
protein_coding	Plekha1	ENSRNOG00000020497	11241.3	1.07616	0.193674	1.75522e-09	2.12982e-07	8163.12	12924.7	14247.4	8914.56	4329.08	12742.2	13673.1	16965.2	8368.74	12894.6	12831.4	13161.6	7020.6	15215.6	13617	14086.6	3218.74	9242.33	11692.2	11516.5
protein_coding	Chst15	ENSRNOG00000016267	7.36917	4.31408	1.77068	0.000116367	0.00169801	0	6.95623	12.0321	31.416	0	0	16.8492	0	1.69219	3.76132	10.1005	0	0.762363	10.8417	11.286	15.7843	0	2.65813	22.3673	0.875979
protein_coding	Ifitm2	ENSRNOG00000014936	570.101	1.05219	1.21391	0.00432891	0.0292892	159.529	1025.35	1082.89	1997.62	125.99	196.568	884.583	123.682	148.067	57.1721	104.678	81.5452	178.393	894.441	525.235	637.511	326.798	289.737	2337.97	224.251
protein_coding	Ifitm3	ENSRNOG00000015078	949.082	1.19133	0.658431	0.00184592	0.0147004	449.735	1542.89	1487.97	2673.61	374.566	598.095	1405.5	584.344	522.888	233.202	475.644	440.512	168.482	1132.18	961.049	920.752	589.803	402.707	3291.52	726.186
protein_coding	Cdkn1c	ENSRNOG00000059500	88.5985	2.64256	0.521706	4.1068e-09	4.40383e-07	35.6394	201.731	72.1927	131.081	10.2154	57.5321	111.626	85.1705	16.9219	45.8881	43.1568	50.4403	6.0989	223.804	174.499	247.288	2.23834	71.7696	91.8236	92.8537
protein_coding	Slc22a18	ENSRNOG00000020562	36.3316	1.5229	0.487308	6.22919e-05	0.00104923	11.8798	40.3461	45.4547	46.5823	12.4855	21.5746	62.4825	28.1433	26.229	27.8338	37.6475	20.1761	19.8214	54.9829	42.5397	27.1841	6.71503	71.7696	93.0008	29.7833
protein_coding	Tnfrsf26	ENSRNOG00000043486	84.5158	1.2668	0.593238	0.00117781	0.0102712	25.4567	164.167	104.278	174.413	51.0772	38.3548	89.1604	15.5529	23.6907	58.6766	69.7855	115.172	29.7322	68.1479	89.4201	36.8301	67.1503	54.4918	350.813	63.9464
protein_coding	Cst6	ENSRNOG00000020455	55.2567	3.55774	0.836152	3.98958e-07	2.01049e-05	11.8798	16.695	232.621	59.5821	5.67524	3.59576	65.2907	2.96245	0	42.1268	58.7668	105.084	9.91072	155.656	95.4972	138.551	7.8342	9.30347	75.3424	8.75979
protein_coding	Pygm	ENSRNOG00000021090	29.6821	4.91416	1.15821	8.18086e-08	5.35063e-06	0	4.17374	2.6738	2.16662	1.13505	3.59576	15.4451	5.92491	3.38439	78.9878	282.815	152.162	0	10.0673	7.81341	8.76907	0	6.64534	0	7.88381
protein_coding	Lrrn4cl	ENSRNOG00000026302	49.8689	5.4282	1.62682	2.98836e-06	0.000101881	6.78846	112.691	60.1606	309.827	1.13505	2.39717	63.1845	9.62797	0	0	0	0	5.33654	54.2085	24.3084	32.4455	0	6.64534	295.484	13.1397
protein_coding	Eml3	ENSRNOG00000019873	132.023	1.02355	0.277854	1.54504e-05	0.000379366	52.6105	176.688	125.669	97.4979	60.1576	164.206	155.855	129.607	82.0714	126.38	93.6595	232.025	98.3448	175.016	183.181	228.873	39.171	123.603	156.571	139.281
protein_coding	Gda	ENSRNOG00000018282	1241.53	1.77198	0.276257	2.45743e-12	6.47497e-10	492.163	1064.3	1578.88	1719.21	430.183	968.458	1500.98	1104.25	688.722	2388.44	2048.57	2735.55	635.811	1496.16	1008.8	1040.89	151.088	1014.08	1890.62	873.351
protein_coding	Trpm3	ENSRNOG00000027770	604.854	1.26696	0.183168	1.96117e-13	7.69614e-11	398.822	850.051	659.093	618.57	173.662	617.272	771.553	688.77	377.359	777.842	767.641	849.079	368.221	738.01	749.219	641.896	175.71	590.106	633.347	650.852
protein_coding	Mamdc2	ENSRNOG00000024620	66.7446	1.4508	0.855659	0.00119535	0.0103653	10.1827	18.0862	139.038	17.333	34.0515	23.9717	176.215	36.29	7.61487	42.8791	97.3325	36.1489	149.423	186.632	88.552	125.398	24.6218	54.4918	7.06335	59.5665
protein_coding	Il33	ENSRNOG00000016456	432.901	3.64598	1.76425	0.000304777	0.00350676	1.69711	214.252	1018.72	2169.87	10.2154	0	379.809	0	9.30706	8.27491	44.0751	19.3355	10.6731	460.772	347.263	557.713	71.6269	67.7824	2947.77	318.856
protein_coding	Papss2	ENSRNOG00000011068	17.449	6.92642	2.00185	3.2314e-06	0.000108561	1.69711	31.9987	16.0428	147.33	0	1.19859	11.9349	0	0	0	0	0	0	15.4881	17.3631	14.9074	0	3.9872	76.5196	10.5117
protein_coding	Cpeb3	ENSRNOG00000020689	13.5687	2.06921	0.749187	0.000181354	0.00237401	5.09134	16.695	9.35832	4.33324	6.81029	11.9859	21.0615	21.4778	1.69219	19.5589	28.4652	5.04403	6.0989	24.0066	21.7039	35.0763	0	7.9744	15.3039	9.63576
protein_coding	Mfsd13a	ENSRNOG00000019674	27.9993	1.68277	0.80879	0.00086863	0.00807511	32.2452	27.8249	58.8237	5.41655	13.6206	29.9647	32.2943	43.6962	5.92267	41.3746	63.3579	26.9015	5.33654	20.909	64.2436	38.5839	0	29.2395	10.595	9.63576
protein_coding	As3mt	ENSRNOG00000020081	45.9137	1.12474	0.325525	3.44516e-05	0.000673833	25.4567	48.6936	64.1713	49.8323	27.2412	51.5392	95.4788	62.9521	38.0743	45.8881	68.8673	31.9455	25.158	61.1782	40.8034	42.9684	19.0259	35.8848	61.2157	21.8995
protein_coding	Plekhs1	ENSRNOG00000016926	17.6015	2.70293	0.945736	4.34167e-05	0.000800778	23.7596	22.2599	44.1178	31.416	2.2701	2.39717	32.9964	7.40613	0	1.50453	15.6099	0.840672	21.3462	37.946	16.495	42.0915	0	6.64534	37.6712	5.25587
protein_coding	Pnlip	ENSRNOG00000017725	34.6866	1.77141	0.819034	0.000460805	0.0048594	30.5481	45.9111	68.182	16.2497	3.40515	32.3618	113.732	39.9931	15.2297	27.8338	15.6099	33.6269	6.86127	84.4104	30.3855	62.2604	0	19.936	23.5445	23.6514
protein_coding	Grk5	ENSRNOG00000011439	33.1071	1.04547	0.617123	0.00315523	0.0227852	13.5769	43.1286	34.7595	80.165	28.3762	39.5533	33.6984	19.9966	27.9212	26.3293	54.1756	14.2914	13.7225	35.6227	52.0894	23.6765	4.47668	27.9104	62.3929	26.2794
protein_coding	Zfp950	ENSRNOG00000032668	47.2194	1.27167	0.646483	0.00105931	0.00943409	8.48557	70.9535	56.1499	27.0828	26.1061	43.1491	20.3595	40.7337	17.768	60.1812	135.898	75.6605	11.4354	30.2019	98.9698	12.2767	54.8394	51.8336	50.6207	51.6827
protein_coding	F2rl1	ENSRNOG00000018003	9.89555	8.41281	3.37361	2.17824e-05	0.000485797	0	5.56498	81.551	5.41655	0	1.19859	16.1472	0	0	0	7.34585	19.3355	0	26.3299	7.81341	23.6765	0	0	3.53168	0
protein_coding	Selenop	ENSRNOG00000053086	196.028	2.01457	0.370525	1.99814e-09	2.3931e-07	78.0673	159.993	367.648	90.9981	65.8328	400.328	453.524	327.351	53.3041	197.846	190.074	274.9	109.78	179.663	263.92	222.734	13.4301	171.45	127.14	172.568
protein_coding	Ccdc152	ENSRNOG00000039473	32.3908	1.01574	0.511346	0.00219254	0.0169273	15.274	23.6512	53.4761	16.2497	11.3505	58.7307	57.5681	45.918	18.6141	23.3202	28.4652	71.4571	22.8709	37.946	38.1989	34.1994	8.95337	33.2267	21.1901	27.1553
protein_coding	Dab2	ENSRNOG00000028930	322.543	2.68942	0.958749	2.55664e-05	0.000550872	93.3413	727.622	418.45	670.569	28.3762	203.76	563.044	333.276	50.7658	63.1902	111.106	70.6164	69.375	917.673	362.889	551.574	0	180.753	735.766	298.709
protein_coding	Nadk2	ENSRNOG00000054157	15.9183	1.57042	0.750898	0.000973617	0.00882778	6.78846	27.8249	26.738	5.41655	10.2154	11.9859	29.4861	6.66552	0	14.293	39.4839	9.24739	9.14836	7.74407	28.6492	7.01525	12.3109	19.936	20.0128	25.4034
protein_coding	Pcsk1	ENSRNOG00000011107	37.4651	3.47737	1.37708	1.51234e-05	0.000373409	0	16.695	169.787	2.16662	3.40515	1.19859	301.18	1.48123	6.76877	3.76132	11.0188	12.6101	9.91072	70.4711	73.7933	49.1068	4.47668	0	10.595	0.875979
protein_coding	Cp	ENSRNOG00000011913	219.112	2.63734	0.39668	9.80049e-13	2.86921e-10	42.4279	140.516	315.509	172.246	78.3184	50.3406	383.319	65.9146	64.3033	291.126	717.138	279.944	71.6621	288.854	324.691	196.427	29.0984	296.382	291.952	282.065
protein_coding	Pcdh18	ENSRNOG00000009949	18.0982	8.57788	2.88426	2.66997e-07	1.43991e-05	0	15.3037	42.7809	80.165	0	0	16.8492	39.9931	0	0	5.50938	0	0	33.2995	13.0223	49.1068	0	10.6325	51.7979	3.50391
protein_coding	Mgst2	ENSRNOG00000061857	151.546	2.07428	0.806609	0.000310163	0.00355982	40.7307	283.814	322.193	514.572	46.537	16.7802	240.101	25.1808	12.6914	67.7038	80.8043	85.7485	48.7912	242.39	140.641	179.766	72.7461	35.8848	530.929	42.9229
protein_coding	Tm4sf1	ENSRNOG00000015812	289.023	1.36387	0.306752	5.19906e-07	2.49717e-05	91.6442	318.595	385.028	593.654	89.6689	317.625	289.245	353.272	63.4572	106.822	177.219	340.472	139.512	423.601	335.108	385.839	240.622	162.146	536.815	430.105
protein_coding	Shox2	ENSRNOG00000012478	14.9272	3.23531	1.51455	0.000794794	0.00753299	6.78846	70.9535	28.0749	48.749	0	0	30.8902	4.44368	0	0	0	0	0	16.2626	16.495	4.38453	6.71503	13.2907	50.6207	0.875979
lincRNA	AABR07011996.1	ENSRNOG00000061272	83.5144	1.05506	0.309359	4.49809e-05	0.000821142	40.7307	95.996	105.615	83.4149	72.6431	51.5392	120.753	117.757	53.3041	100.803	117.534	79.8638	25.158	98.3497	94.6291	93.829	50.3627	50.5046	107.127	110.373
protein_coding	AABR07012039.1	ENSRNOG00000061763	7.40939	2.0843	0.927743	0.00123426	0.0106476	3.39423	19.4774	13.369	9.74979	1.13505	8.3901	8.4246	9.62797	1.69219	13.5408	4.59115	8.40672	0.762363	11.6161	10.4179	4.38453	0	3.9872	4.7089	10.5117
protein_coding	Pbxip1	ENSRNOG00000020673	720.709	1.68423	0.107652	9.28164e-57	1.71191e-52	376.759	898.745	1128.35	842.815	245.171	598.095	868.436	764.313	321.517	781.603	1119.32	853.282	380.419	1067.91	1028.77	946.182	226.073	576.815	819.349	570.262
protein_coding	S100a5	ENSRNOG00000011748	18.6777	6.41114	1.58298	3.18502e-07	1.67841e-05	3.39423	22.2599	76.2034	86.6648	0	0	9.8287	0	0	0	0	0	0	24.781	19.9676	39.4608	0	6.64534	69.4563	14.8916
protein_coding	Anxa9	ENSRNOG00000021134	17.6379	2.70755	0.887781	4.0108e-05	0.000756297	10.1827	44.5199	21.3904	7.58317	0	8.3901	39.3148	28.8839	1.69219	14.293	8.26408	5.04403	6.0989	53.4341	22.5721	38.5839	0	9.30347	27.0762	6.13185
lincRNA	AABR07012475.2	ENSRNOG00000052421	21.1172	1.19899	0.538013	0.00101554	0.00909699	11.8798	8.34748	22.7273	15.1663	5.67524	22.7731	34.4005	26.6621	8.46096	23.3202	20.2011	22.6981	19.0591	39.4948	25.1765	24.5534	3.35751	21.2651	32.9623	34.1632
protein_coding	Ctsk	ENSRNOG00000021155	123.614	5.2781	1.82337	5.21921e-07	2.49971e-05	3.39423	410.418	189.84	641.32	3.40515	28.7661	198.68	11.1092	3.38439	5.26585	1.83646	13.4507	0	98.3497	64.2436	47.353	0	7.9744	714.576	28.9073
protein_coding	Car14	ENSRNOG00000023162	22.8434	1.27857	0.469821	0.000321326	0.00364712	3.39423	15.3037	24.0642	12.9997	10.2154	20.376	28.082	37.0307	12.6914	33.0996	64.2761	35.3082	16.0096	13.1649	27.781	33.3225	10.0725	23.9232	16.4812	19.2715
protein_coding	Mtmr11	ENSRNOG00000021176	131.46	1.65553	0.475655	1.42907e-05	0.000355226	81.4615	179.471	148.396	109.414	32.9164	152.22	186.745	169.6	77.8409	273.824	179.055	194.195	83.8599	144.814	164.95	176.258	0	54.4918	125.963	93.7297
protein_coding	Hmgcs2	ENSRNOG00000019120	163.358	2.28062	1.00046	0.000414267	0.00450516	10.1827	254.598	34.7595	389.992	9.08039	39.5533	155.855	516.207	9.30706	975.687	137.735	178.222	18.2967	82.8616	58.1665	33.3225	16.7876	115.629	180.115	50.8068
protein_coding	Gstm2	ENSRNOG00000018937	80.8094	1.42677	0.512418	0.000137981	0.0019257	47.5192	79.301	149.733	236.162	40.8618	27.5675	101.797	62.2115	51.6119	37.6132	79.8861	99.1993	36.5934	82.0872	58.1665	80.6754	14.5492	50.5046	238.977	41.171
protein_coding	Negr1	ENSRNOG00000021410	14.0298	6.43184	2.60443	1.98993e-05	0.000455362	0	22.2599	17.3797	0	0	14.383	23.8697	70.3583	0	4.51359	2.75469	15.9728	0	25.5554	24.3084	34.1994	0	6.64534	0	18.3955
protein_coding	Wls	ENSRNOG00000036816	465.926	1.41401	0.230144	3.92396e-11	7.78851e-09	269.841	708.144	719.253	622.903	172.527	364.37	583.404	323.648	209.832	354.317	509.618	544.755	331.628	560.671	483.563	595.42	227.192	301.698	1003	432.733
protein_coding	Cacna2d1	ENSRNOG00000033531	22.5427	3.70083	1.15487	2.52002e-06	8.95554e-05	1.69711	37.5636	21.3904	64.9986	1.13505	1.19859	9.12665	2.96245	0	22.5679	123.961	33.6269	10.6731	14.7137	10.4179	34.1994	0	7.9744	48.2662	4.37989
protein_coding	Sema3a	ENSRNOG00000023337	229.466	2.15462	0.434772	7.47249e-09	7.40982e-07	61.0961	146.081	167.113	293.577	83.9936	360.774	131.985	396.228	44.8431	455.872	613.378	533.827	9.91072	139.393	280.415	230.626	76.1036	150.185	207.192	206.731
protein_coding	Thsd7a	ENSRNOG00000030151	194.176	1.56001	0.321368	4.87533e-08	3.58249e-06	49.2163	204.513	267.38	214.495	31.7814	228.93	226.762	210.334	94.7628	258.779	244.249	285.828	112.83	236.194	254.37	214.842	59.3161	275.117	83.583	330.244
protein_coding	Cped1	ENSRNOG00000021840	21.4965	8.78395	3.0366	2.91361e-07	1.54866e-05	0	84.866	52.1392	64.9986	0	0	51.9517	6.66552	0	5.26585	0	0	0	25.5554	11.286	32.4455	0	2.65813	89.4691	2.62794
protein_coding	Tmem140	ENSRNOG00000026965	87.0132	1.55274	0.406615	4.97133e-06	0.000156737	15.274	26.4337	104.278	45.499	22.701	103.078	160.769	131.829	67.6877	115.097	168.036	195.877	72.4245	100.673	105.915	122.767	15.6684	85.0603	40.0257	41.171
protein_coding	Hipk2	ENSRNOG00000007034	118.254	1.25365	0.376598	3.98961e-05	0.000753166	115.404	129.386	153.744	131.081	49.9421	103.078	203.595	147.382	70.226	115.097	161.609	123.579	68.6127	171.918	170.159	113.998	7.8342	97.0219	93.0008	138.405
protein_coding	Tbxas1	ENSRNOG00000007918	36.8839	3.4489	0.776439	3.82896e-08	2.94256e-06	27.1538	43.1286	36.0964	85.5815	0	13.1844	54.7599	26.6621	0	33.0996	83.559	56.325	11.4354	52.6597	57.2983	76.2909	0	25.2523	37.6712	17.5196
protein_coding	Tmem176b	ENSRNOG00000008465	1375.92	1.0652	0.425449	0.000517547	0.00533276	554.956	2263.56	1467.92	2265.2	259.926	1396.35	1378.83	1256.08	1379.98	1137.42	1342.45	1785.59	659.444	1749.39	1295.29	1685.41	626.736	772.188	2578.12	1663.48
protein_coding	Tmem176a	ENSRNOG00000023708	939.29	1.36307	0.304758	2.55487e-07	1.39828e-05	397.125	1406.55	954.548	1499.3	195.228	806.649	870.542	892.439	840.174	748.503	1015.56	1129.86	410.914	1347.47	1091.27	1434.62	294.342	497.071	1649.29	1304.33
protein_coding	Gpnmb	ENSRNOG00000008816	1533.42	1.5518	0.266243	1.82033e-10	3.0247e-08	977.538	2234.34	1800.81	1541.55	381.376	1450.29	1725.64	1180.54	705.644	2272.59	3448.87	4017.57	945.33	1153.09	1668.6	1235.56	263.005	1415.46	1393.83	856.707
protein_coding	LOC500124	ENSRNOG00000010594	8.30912	1.85314	1.15994	0.00210778	0.0164241	0	12.5212	8.02141	17.333	9.08039	5.99293	14.7431	7.40613	2.53829	12.0362	7.34585	9.24739	0	7.74407	19.0994	4.38453	0	11.9616	10.595	6.13185
protein_coding	Tril	ENSRNOG00000026941	240.169	1.46404	0.282758	9.37731e-09	8.86949e-07	67.8846	214.252	327.541	149.497	78.3184	178.589	273.098	236.996	139.606	422.773	185.483	161.409	147.898	551.378	421.924	426.177	63.7927	281.762	213.078	261.918
protein_coding	Cpvl	ENSRNOG00000009172	12.9058	3.16441	1.10492	0.000171862	0.00229199	1.69711	22.2599	34.7595	10.8331	6.81029	11.9859	40.0169	5.18429	0	46.6404	7.34585	4.20336	0	11.6161	15.6268	21.0458	0	9.30347	3.53168	5.25587
protein_coding	Aqp1	ENSRNOG00000011648	28.8956	6.07527	1.84579	3.03751e-06	0.000103174	3.39423	76.5185	20.0535	189.579	0	11.9859	13.339	0	0	4.51359	0	0	0	4.64644	10.4179	16.6612	0	10.6325	197.774	18.3955
protein_coding	Fam13a	ENSRNOG00000007947	14.7889	1.93157	1.14329	0.00112909	0.00989306	0	23.6512	40.1071	15.1663	5.67524	15.5816	35.1025	2.96245	5.92267	17.3021	2.75469	0	3.81181	34.0739	32.1218	2.63072	0	26.5813	27.0762	5.25587
lincRNA	AABR07060862.1	ENSRNOG00000053679	24.2913	1.37066	0.651072	0.00100924	0.00906782	0	30.6074	25.4011	19.4996	5.67524	34.759	46.3353	17.0341	5.92267	11.284	44.9933	22.6981	24.3956	34.0739	22.5721	19.2919	21.2642	39.872	36.494	23.6514
protein_coding	Txnrd3	ENSRNOG00000059810	62.0565	1.11972	0.426892	0.000446275	0.00474688	37.3365	63.9973	97.5939	34.6659	38.5917	45.5463	71.6091	59.9897	16.9219	72.2174	95.496	68.9351	63.2761	99.1242	99.838	69.2756	10.0725	73.0987	41.2029	82.342
protein_coding	Eif4e3	ENSRNOG00000010301	628.085	1.89077	0.423197	1.32995e-07	8.10837e-06	218.928	857.008	1390.38	729.068	148.691	397.931	1298.09	559.163	366.36	345.29	341.582	501.04	211.937	1270.03	936.741	1177.69	148.85	459.857	788.741	414.338
protein_coding	Cecr2	ENSRNOG00000011566	9.43427	3.39702	1.3407	0.000347078	0.0038988	3.39423	15.3037	12.0321	7.58317	0	16.7802	2.10615	28.8839	0	7.52265	6.42761	26.9015	0	8.51848	16.495	9.64597	0	15.9488	5.88613	5.25587
protein_coding	AABR07062138.2	ENSRNOG00000055966	15.47	9.46428	3.47588	1.31836e-06	5.29755e-05	0	22.2599	60.1606	19.4996	0	0	33.6984	0	0	0.752265	0	0	0	48.0133	24.3084	37.707	0	5.31627	57.684	0
protein_coding	Clec2g	ENSRNOG00000059538	20.6012	4.39872	1.34159	7.07955e-06	0.00020628	5.09134	30.6074	42.7809	98.5812	3.40515	0	27.38	4.44368	0	3.76132	12.8552	4.20336	0	35.6227	13.8905	46.4761	0	0	74.1652	8.75979
protein_coding	Clec1a	ENSRNOG00000060460	14.6911	5.66157	1.84002	8.07559e-06	0.000227399	0	0	50.8023	0	0	16.7802	79.3317	2.22184	0	9.77944	8.26408	20.1761	3.04945	30.2019	46.0123	15.7843	0	2.65813	0	8.75979
protein_coding	Rerg	ENSRNOG00000027592	94.2473	3.6283	0.603868	2.16985e-11	4.94082e-09	10.1827	108.517	48.1285	30.3327	7.94534	123.454	102.499	171.822	6.76877	189.571	258.023	132.826	0	58.855	44.276	97.3366	8.95337	252.523	27.0762	205.855
protein_coding	Abcc9	ENSRNOG00000036960	26.4178	10.3971	3.03255	1.20759e-10	2.1012e-08	0	25.0424	100.268	33.5826	0	0	25.2738	0	0	14.293	25.7105	31.1049	0	82.0872	28.6492	85.06	0	0	62.3929	14.8916
protein_coding	Tor4a	ENSRNOG00000009369	23.9533	1.67751	1.01261	0.00175012	0.0141204	13.5769	38.9549	38.7702	64.9986	17.0257	3.59576	30.8902	25.9215	5.92267	12.7885	34.8928	0.840672	0	19.3602	34.7263	26.3072	6.71503	35.8848	56.5068	11.3877
protein_coding	Cercam	ENSRNOG00000026604	18.8417	2.60338	1.15567	0.000180615	0.00236932	13.5769	41.7374	21.3904	55.2488	0	10.7873	35.8046	5.18429	0	11.284	2.75469	10.9287	16.0096	45.69	26.9129	21.0458	0	2.65813	43.5573	12.2637
protein_coding	Ptgs1	ENSRNOG00000007415	608.795	2.30889	0.774382	4.50105e-05	0.000821142	44.125	649.712	983.96	2401.7	107.83	109.071	321.539	92.5766	42.3048	528.09	370.965	466.573	211.937	803.061	562.565	748.878	145.492	736.303	2555.76	293.453
ribozyme	RF00009	ENSRNOG00000054461	10.9658	2.71551	0.853059	0.000112404	0.00166121	0	11.13	5.34761	7.58317	0	17.9788	11.9349	26.6621	5.92267	21.0634	23.874	19.3355	0.762363	7.74407	12.1542	9.64597	0	15.9488	4.7089	17.5196
protein_coding	Pla2r1	ENSRNOG00000008129	8.01843	2.83753	1.88719	0.000934525	0.00855365	0	0	13.369	3.24993	0	0	8.4246	0	0	32.3474	52.3392	15.9728	0.762363	2.32322	0.868156	0	3.35751	5.31627	17.6584	4.37989
protein_coding	Cers6	ENSRNOG00000024595	18.0774	1.34714	0.892558	0.0035716	0.0250998	10.1827	18.0862	49.4654	45.499	2.2701	3.59576	9.12665	5.18429	1.69219	5.26585	6.42761	1.68134	3.81181	39.4948	25.1765	32.4455	20.1451	17.2779	61.2157	3.50391
protein_coding	Dhrs9	ENSRNOG00000058568	17.3405	5.55173	2.20196	2.44393e-05	0.000531677	11.8798	31.9987	70.8558	61.7487	0	0	9.12665	0	0	3.76132	0	0	0	24.0066	10.4179	3.50763	0	5.31627	114.191	0
protein_coding	Fam171b	ENSRNOG00000004783	32.1824	1.05924	0.688409	0.00408009	0.0279233	27.1538	73.736	48.1285	40.0825	4.5402	25.1703	32.9964	57.7678	7.61487	24.8247	24.7922	21.0168	5.33654	60.4038	42.5397	42.0915	26.8601	9.30347	48.2662	21.0235
protein_coding	Calcrl	ENSRNOG00000054695	18.8336	4.57013	1.98166	4.82912e-05	0.000865729	0	48.6936	44.1178	32.4993	0	0	15.4451	0	11.8453	9.77944	84.4772	0	0	9.29289	15.6268	13.1536	0	0	81.2285	10.5117
protein_coding	Nr1h3	ENSRNOG00000013172	37.8481	3.19619	1.0936	3.27735e-05	0.000654438	6.78846	94.6047	96.257	48.749	17.0257	8.3901	157.961	0.740613	11.8453	21.8157	26.6287	15.9728	0	85.9592	53.8257	35.9532	0	5.31627	64.7474	4.37989
protein_coding	Pamr1	ENSRNOG00000005348	22.0591	3.01734	1.61056	0.000719521	0.00695537	11.8798	0	148.396	32.4993	5.67524	8.3901	28.7841	8.14675	0	0	6.42761	0	0	52.6597	12.1542	65.768	0	10.6325	16.4812	33.2872
protein_coding	Cd59	ENSRNOG00000042821	2987.27	1.52497	0.180263	1.08487e-18	1.25058e-15	734.851	2210.69	3195.2	1889.29	715.081	2787.91	3056.73	3498.66	2540.83	5603.62	6771.95	6694.27	1290.68	2798.71	2891.83	3564.63	996.062	3087.42	1923.59	3493.4
protein_coding	Bdnf	ENSRNOG00000047466	73.4143	5.88331	1.3221	8.15773e-09	7.87754e-07	3.39423	87.6485	157.754	348.826	1.13505	44.3477	40.0169	22.959	0	16.5498	6.42761	0	4.57418	108.417	74.6615	71.0294	0	21.2651	442.637	16.6436
protein_coding	Gpr176	ENSRNOG00000005971	57.9981	1.33709	0.989976	0.00315637	0.0227852	3.39423	25.0424	122.995	251.328	21.5659	31.1632	53.3558	19.9966	2.53829	43.6314	14.6917	15.9728	27.4451	69.6967	30.3855	43.8453	36.9326	35.8848	260.167	49.9308
protein_coding	Ppp1r14d	ENSRNOG00000012648	9.56816	2.62528	0.881053	0.000166001	0.0022339	0	15.3037	17.3797	6.49986	3.40515	23.9717	9.8287	17.0341	5.92267	14.293	26.6287	5.04403	0	4.64644	7.81341	8.76907	0	6.64534	9.4178	8.75979
protein_coding	Fgf7	ENSRNOG00000009425	58.8263	5.95929	1.60121	5.05618e-07	2.43572e-05	5.09134	115.473	42.7809	400.825	0	1.19859	26.6779	0	2.53829	3.00906	58.7668	16.8134	0	33.2995	13.8905	47.353	2.23834	3.9872	399.079	3.50391
protein_coding	Cpxm1	ENSRNOG00000021220	46.3281	2.6707	0.727059	1.19842e-06	4.85793e-05	18.6683	65.3886	141.712	118.081	1.13505	17.9788	172.704	10.3686	7.61487	15.0453	7.34585	21.0168	7.62363	44.1412	71.1888	39.4608	22.3834	50.5046	60.0385	34.1632
protein_coding	Slc4a11	ENSRNOG00000021234	43.4834	3.03278	1.04406	1.63284e-05	0.000394708	1.69711	104.343	164.439	64.9986	0	8.3901	13.339	5.18429	14.3836	33.0996	25.7105	0.840672	19.8214	149.461	46.0123	115.752	0	11.9616	75.3424	14.8916
protein_coding	Pcsk2	ENSRNOG00000005438	13.8359	2.56164	1.20956	0.000741539	0.00712174	3.39423	33.3899	49.4654	16.2497	0	16.7802	11.2328	31.8464	0	7.52265	10.1005	20.1761	9.14836	4.64644	25.1765	17.5381	0	10.6325	9.4178	0
protein_coding	Syndig1	ENSRNOG00000031536	13.9496	2.49394	1.41514	0.000453852	0.00480255	5.09134	36.1724	10.6952	45.499	10.2154	5.99293	12.6369	13.331	0	21.8157	29.3834	5.04403	0	15.4881	4.34078	2.63072	0	15.9488	41.2029	3.50391
protein_coding	Myh7b	ENSRNOG00000018997	16.6849	1.33095	0.714812	0.00260999	0.0195209	3.39423	37.5636	6.68451	12.9997	9.08039	25.1703	29.4861	11.8498	10.9993	21.0634	31.2198	19.3355	3.81181	28.6531	15.6268	12.2767	0	19.936	11.7723	22.7754
protein_coding	Dhx35	ENSRNOG00000015928	69.7721	1.01014	0.455798	0.00119146	0.0103491	16.9711	75.1273	78.8772	53.0822	24.9711	133.043	64.5886	126.645	19.4602	93.2808	90.9048	36.9896	76.2363	99.8986	67.7162	120.136	16.7876	78.415	32.9623	89.3498
protein_coding	Tshz2	ENSRNOG00000048433	15.3784	1.99229	1.05264	0.000834565	0.00783345	8.48557	20.8687	37.4333	19.4996	4.5402	11.9859	9.8287	0	2.53829	19.5589	11.937	15.1321	2.28709	20.909	7.81341	13.1536	0	29.2395	67.1018	5.25587
protein_coding	Cdh4	ENSRNOG00000052405	30.4195	4.41502	0.975037	6.0062e-08	4.149e-06	0	36.1724	69.5189	64.9986	0	49.142	34.4005	17.7747	10.1532	10.5317	44.0751	58.847	0	70.4711	30.3855	53.4913	0	7.9744	29.4306	21.0235
protein_coding	Oprk1	ENSRNOG00000007647	28.6654	7.82981	2.42387	1.60815e-10	2.69643e-08	0	30.6074	25.4011	15.1663	0	56.3336	35.8046	128.126	0	35.3564	11.937	42.0336	0	61.9526	10.4179	25.4303	0	21.2651	23.5445	49.9308
protein_coding	Plag1	ENSRNOG00000008846	37.9026	1.43374	0.462247	9.26944e-05	0.00143307	20.3654	115.473	66.8451	35.7492	17.0257	17.9788	62.4825	58.5084	16.0758	16.5498	34.8928	32.7862	13.7225	38.7204	61.6391	26.3072	16.7876	31.8976	47.089	27.1553
protein_coding	Tox	ENSRNOG00000010777	100.065	1.91508	0.406445	1.052e-07	6.62219e-06	59.399	97.3872	133.69	118.081	15.8907	154.618	98.9891	171.822	51.6119	135.408	191.91	94.1552	9.91072	149.461	113.728	106.983	16.7876	82.4022	65.9246	133.149
protein_coding	Fbxl4	ENSRNOG00000005641	207.373	1.41087	0.206309	4.67627e-13	1.63172e-10	100.13	235.121	278.076	191.746	128.261	248.107	243.611	208.112	97.3011	315.951	365.456	233.707	100.632	257.103	223.984	194.673	49.2435	217.967	202.483	255.786
protein_coding	Tpm2	ENSRNOG00000016731	276.845	2.99807	0.887804	1.24665e-05	0.00031935	20.3654	257.381	390.375	947.897	30.6463	15.5816	187.447	13.331	17.768	222.67	756.622	791.913	50.316	280.335	146.718	149.074	52.601	86.3894	961.793	157.676
protein_coding	AABR07048271.1	ENSRNOG00000033271	41.3427	1.81139	0.664832	0.000115189	0.00168347	11.8798	40.3461	88.2356	19.4996	6.81029	11.9859	107.414	22.2184	26.229	51.9063	36.7292	49.5996	44.9794	78.9896	58.1665	64.0142	2.23834	38.5429	25.899	41.171
protein_coding	Abca1	ENSRNOG00000018126	2135.27	1.18948	0.660994	0.00146851	0.0122557	2084.06	2927.18	4319.53	1826.46	278.087	2459.5	3881.64	2107.79	1649.89	1780.61	1509.57	1822.58	1577.33	3621.13	2779.84	2447.45	125.347	1394.19	2528.68	1584.65
protein_coding	Ttc39b	ENSRNOG00000042603	44.9668	3.52594	0.944506	3.7212e-06	0.000122124	13.5769	109.908	82.8879	170.08	3.40515	8.3901	28.7841	12.5904	0	3.76132	22.9558	0	5.33654	46.4644	37.3307	79.7985	16.7876	1.32907	243.686	12.2637
protein_coding	Acer2	ENSRNOG00000007637	50.4384	1.34067	0.446417	0.000119208	0.00172715	47.5192	102.952	81.551	99.6645	12.4855	55.135	49.1435	60.7303	28.7673	58.6766	50.5027	15.1321	6.86127	36.3971	31.2536	27.1841	8.95337	95.6928	75.3424	64.8224
protein_coding	Cdkn2b	ENSRNOG00000006735	1366.13	1.37867	0.1531	1.67644e-20	2.57668e-17	566.836	1796.1	1838.24	2001.96	669.679	1085.92	1618.93	1047.23	572.807	1618.12	1757.49	1495.56	779.897	2025.85	1791.01	1489.86	746.487	1395.52	1874.14	1151.04
protein_coding	Hook1	ENSRNOG00000026226	80.2522	2.01397	0.519923	2.85532e-06	9.88057e-05	47.5192	41.7374	106.952	25.9994	14.7556	131.844	132.687	190.338	10.9993	109.078	161.609	104.243	22.1085	150.235	121.542	82.4292	12.3109	53.1627	29.4306	56.0626
protein_coding	Cyp2j10	ENSRNOG00000042224	291.697	1.76074	0.379214	8.25301e-08	5.37875e-06	83.1586	190.601	546.793	121.331	41.9968	439.881	462.651	501.395	98.1472	377.637	427.896	316.093	214.224	399.594	419.32	435.823	116.394	261.826	170.698	208.483
protein_coding	Patj	ENSRNOG00000007551	31.0517	3.34229	0.88013	8.6671e-07	3.85434e-05	10.1827	65.3886	36.0964	16.2497	0	35.9576	53.3558	42.215	0	30.0906	50.5027	20.1761	23.6333	44.1412	33.8581	106.983	0	9.30347	34.1395	8.75979
protein_coding	Cyp2j4	ENSRNOG00000031004	43.8196	1.07351	0.811668	0.0032317	0.0232108	54.3077	90.431	32.0857	20.5829	3.40515	39.5533	93.3727	39.2525	6.76877	48.8972	47.748	78.1825	28.2074	48.7877	57.2983	85.06	8.95337	22.5941	30.6079	40.295
protein_coding	Oma1	ENSRNOG00000007214	31.1143	1.12837	0.783784	0.00334217	0.0238792	1.69711	52.8673	64.1713	25.9994	23.836	29.9647	18.2533	28.1433	10.1532	12.7885	52.3392	37.8302	17.5343	35.6227	19.0994	74.5371	12.3109	13.2907	57.684	34.1632
protein_coding	Mroh7	ENSRNOG00000058870	21.1524	3.23345	0.718308	2.20458e-07	1.24627e-05	13.5769	26.4337	44.1178	25.9994	0	47.9435	22.4656	25.9215	0	20.3111	24.7922	17.6541	5.33654	41.818	28.6492	25.4303	0	7.9744	30.6079	14.0157
protein_coding	Fam151a	ENSRNOG00000007799	35.1092	2.43839	0.569964	7.34709e-07	3.37089e-05	8.48557	27.8249	69.5189	23.8328	9.08039	44.3477	61.7804	39.2525	0.846096	31.5951	30.3016	24.3795	35.8311	78.2152	79.0022	65.768	0	27.9104	15.3039	28.9073
protein_coding	Acot11	ENSRNOG00000007837	30.3746	2.91558	0.59976	5.09173e-08	3.71193e-06	8.48557	36.1724	69.5189	27.0828	2.2701	26.3689	57.5681	33.3276	1.69219	36.861	27.5469	9.24739	23.6333	78.9896	71.1888	42.9684	0	10.6325	17.6584	26.2794
protein_coding	Zswim5	ENSRNOG00000018160	23.8575	1.21207	0.471814	0.00045729	0.00483338	10.1827	22.2599	18.7166	21.6662	15.8907	28.7661	27.38	29.6245	5.92267	38.3655	41.3204	37.8302	5.33654	30.2019	31.2536	31.5686	15.6684	13.2907	28.2534	23.6514
protein_coding	Col8a2	ENSRNOG00000010841	86.4963	1.6159	0.584509	0.000170917	0.00228269	33.9423	119.647	45.4547	135.414	5.67524	92.2911	60.3763	119.239	38.9204	100.051	105.597	90.7926	30.4945	92.9289	98.9698	106.106	0	155.501	88.2919	210.235
protein_coding	Spsb1	ENSRNOG00000017212	38.8285	1.37369	0.648958	0.00107234	0.00950423	13.5769	27.8249	29.4119	58.4988	12.4855	14.383	58.2702	41.4743	0	27.8338	41.3204	39.5116	44.2171	93.7033	65.9799	59.6297	25.7409	19.936	72.988	29.7833
snRNA	RF00026	ENSRNOG00000053216	20.1955	1.19662	0.693833	0.00270946	0.0201343	3.39423	33.3899	9.35832	25.9994	4.5402	34.759	26.6779	31.8464	19.4602	33.0996	24.7922	28.5828	6.0989	16.2626	11.286	18.415	0	19.936	30.6079	25.4034
protein_coding	Rnf207	ENSRNOG00000033722	9.39335	2.0548	1.79724	0.00177733	0.0142775	0	8.34748	36.0964	28.1661	0	9.58869	15.4451	3.70307	3.38439	11.284	1.83646	0	3.81181	23.2322	13.8905	4.38453	0	2.65813	17.6584	4.37989
protein_coding	Porcn	ENSRNOG00000004819	150.655	1.016	0.266169	7.93124e-06	0.000224706	66.1875	143.298	215.241	207.996	115.775	153.419	133.39	219.222	124.376	200.855	184.564	204.283	86.9094	191.279	157.136	192.919	31.3368	102.338	176.584	105.993
protein_coding	Car5b	ENSRNOG00000029330	168.49	1.40553	0.39952	2.00044e-05	0.000457201	66.1875	196.166	204.546	443.074	72.6431	143.83	186.043	95.5391	73.6104	191.828	158.854	303.483	62.5138	160.302	136.301	133.29	89.5337	106.325	444.991	100.738
protein_coding	Tmem47	ENSRNOG00000030418	300.234	1.99434	0.287785	1.04342e-13	4.60009e-11	81.4615	396.505	592.248	381.325	73.7782	221.738	532.154	282.174	118.453	200.102	224.967	110.128	198.977	497.944	545.202	447.222	109.679	182.082	595.676	212.863
antisense	AC141377.1	ENSRNOG00000051189	6.92608	2.07429	1.06517	0.00161332	0.0132015	1.69711	11.13	10.6952	4.33324	5.67524	14.383	6.31845	19.9966	0	5.26585	8.26408	7.56605	0.762363	4.64644	6.0771	1.75381	0	7.9744	10.595	11.3877
protein_coding	Rnf128	ENSRNOG00000055721	26.9831	3.70119	1.04683	2.04263e-06	7.68892e-05	0	55.6498	28.0749	21.6662	0	40.7519	55.462	44.4368	0	9.77944	44.0751	37.8302	18.2967	40.2692	49.4849	14.9074	0	38.5429	17.6584	22.7754
protein_coding	Akap17b	ENSRNOG00000009746	51.5107	1.04374	0.48767	0.00144701	0.012129	20.3654	121.038	62.8344	40.0825	14.7556	51.5392	103.201	89.6142	10.9993	32.3474	29.3834	39.5116	35.8311	47.2389	79.0022	69.2756	32.456	37.2139	29.4306	84.0939
protein_coding	Bgn	ENSRNOG00000055962	760.549	3.15711	1.53381	7.36663e-05	0.00119815	128.981	1528.98	1494.66	3512.09	35.1865	33.5604	905.645	23.6996	55.8424	38.3655	39.4839	35.3082	9.14836	1190.26	648.513	941.798	62.6736	74.4278	4240.37	211.987
protein_coding	Cyp1b1	ENSRNOG00000040287	297.872	9.14209	1.87052	1.58107e-10	2.68312e-08	1.69711	222.599	811.5	1035.64	0	2.39717	1085.37	8.14675	0	4.51359	0	33.6269	0	507.237	511.344	547.19	3.35751	37.2139	1091.29	54.3107
processed_pseudogene	AABR07063082.1	ENSRNOG00000031342	26.3307	1.63243	1.12638	0.0013509	0.011482	6.78846	23.6512	26.738	99.6645	13.6206	11.9859	22.4656	8.14675	0.846096	15.0453	20.2011	21.8575	15.2473	27.8787	24.3084	18.415	5.59585	5.31627	148.33	10.5117
protein_coding	Alk	ENSRNOG00000008683	83.4082	1.14832	0.291195	5.45459e-06	0.000168061	30.5481	86.2573	100.268	79.0817	29.5113	92.2911	89.1604	108.13	72.7643	144.435	124.879	79.8638	60.989	86.7336	103.311	119.259	17.9067	75.7568	74.1652	92.8537
protein_coding	Clip4	ENSRNOG00000008806	9.5833	1.97332	1.1161	0.00146742	0.0122557	0	4.17374	1.3369	0	2.2701	5.99293	2.10615	0	4.23048	30.0906	55.0938	16.8134	1.52473	7.74407	5.20894	3.50763	1.11917	11.9616	30.6079	7.88381
protein_coding	Etv1	ENSRNOG00000006867	1941.43	1.65242	0.180008	1.95638e-21	3.28032e-18	694.12	2047.91	2668.46	1554.55	539.148	2129.89	2543.53	2866.17	1150.69	2136.43	2548.09	2482.5	958.29	2752.24	2678.26	3137.57	466.694	1649.37	1548.05	2276.67
protein_coding	Pygl	ENSRNOG00000006388	76.7206	1.11787	0.331254	4.31144e-05	0.000797595	30.5481	98.7785	125.669	95.3313	36.3216	89.894	112.328	60.7303	49.9197	83.5014	48.6662	113.491	52.603	127.777	128.487	57.8758	24.6218	77.0859	61.2157	59.5665
protein_coding	Dact1	ENSRNOG00000008445	50.3981	3.34907	0.774611	1.86634e-07	1.07908e-05	13.5769	16.695	40.1071	14.083	0	88.6954	70.9071	154.048	7.61487	74.4742	78.9678	116.853	1.52473	66.599	69.4525	56.9989	0	62.4662	18.8356	56.0626
protein_coding	Six1	ENSRNOG00000022777	10.5498	7.15739	2.74809	1.03863e-05	0.000275236	0	37.5636	26.738	37.9159	0	2.39717	4.91435	0	0	6.77038	17.4464	28.5828	0	3.87204	0.868156	0	0	1.32907	32.9623	9.63576
protein_coding	Prima1	ENSRNOG00000008915	6.52119	3.66667	1.20036	0.000110242	0.00163976	3.39423	18.0862	18.7166	4.33324	0	16.7802	10.5308	8.88736	0	7.52265	6.42761	3.36269	0	6.96967	1.73631	2.63072	0	6.64534	11.7723	2.62794
protein_coding	Rdh5	ENSRNOG00000053850	354.556	1.37828	0.274942	2.69043e-08	2.186e-06	112.01	286.597	425.135	327.16	116.91	195.37	434.569	231.071	163.297	825.234	536.247	724.659	250.817	380.234	478.354	426.177	128.705	467.832	218.964	361.779
protein_coding	Cyp4f6	ENSRNOG00000043233	130.67	1.18284	0.18034	4.27267e-12	1.06493e-09	50.9134	125.212	157.754	144.08	69.238	185.781	167.088	156.269	77.8409	165.498	165.282	147.958	60.2267	125.454	140.641	113.998	73.8653	215.309	151.862	119.133
protein_coding	AABR07056118.1	ENSRNOG00000048230	38.3144	1.90409	0.801254	0.00037924	0.00419109	0	34.7812	38.7702	14.083	0	100.681	32.9964	135.532	26.229	88.015	37.6475	74.8198	13.7225	45.69	42.5397	41.2146	1.11917	10.6325	9.4178	18.3955
lincRNA	AABR07056200.1	ENSRNOG00000058241	31.5298	3.24255	0.770595	1.16249e-06	4.75555e-05	0	29.2162	28.0749	6.49986	1.13505	67.1208	16.1472	112.573	11.8453	81.9969	66.1126	65.5724	3.81181	48.0133	30.3855	24.5534	0	5.31627	12.9495	19.2715
protein_coding	Tmtc2	ENSRNOG00000004585	37.3419	1.28193	0.694759	0.0016965	0.0137782	3.39423	48.6936	36.0964	17.333	19.2958	26.3689	25.9759	34.0682	36.3821	39.1178	52.3392	26.9015	15.2473	79.764	83.343	70.1525	0	55.8208	42.3801	34.1632
protein_coding	Tspan8	ENSRNOG00000004411	8.01658	7.22294	2.74888	8.04496e-06	0.000226883	0	13.9125	18.7166	1.08331	0	0	4.91435	5.18429	0	4.51359	39.4839	15.1321	0	19.3602	26.9129	3.50763	0	0	2.35445	5.25587
protein_coding	Avpr1a	ENSRNOG00000004400	19.9527	4.04796	1.10898	3.22588e-06	0.000108561	0	11.13	26.738	109.414	3.40515	16.7802	6.31845	15.5529	2.53829	15.7976	33.9745	23.5388	0	25.5554	18.2313	34.1994	0	2.65813	47.089	6.13185
protein_coding	Cpq	ENSRNOG00000005931	49.0525	3.14215	1.03635	2.72731e-05	0.000579523	20.3654	126.603	72.1927	140.83	15.8907	7.19152	95.4788	1.48123	0	12.7885	6.42761	0	9.91072	88.2824	72.057	72.7833	1.11917	27.9104	196.597	13.1397
protein_coding	Angpt1	ENSRNOG00000005854	37.5038	3.85622	1.1381	1.16285e-06	4.75555e-05	44.125	109.908	86.8987	57.4154	0	4.79435	89.8624	4.44368	0	18.0544	20.2011	0	19.8214	79.764	26.9129	38.5839	0	17.2779	115.368	16.6436
protein_coding	Ccn3	ENSRNOG00000008697	687.844	1.52359	1.70509	0.00347788	0.0246621	37.3365	655.277	1978.62	2638.94	212.254	62.3265	682.393	71.8395	45.6892	63.1902	117.534	34.4675	34.3063	948.649	1442.88	2430.79	184.663	144.868	1882.38	88.4738
snRNA	RF00003	ENSRNOG00000055394	10.2196	1.09586	0.968289	0.0065055	0.0404816	10.1827	15.3037	6.68451	12.9997	2.2701	14.383	6.31845	16.2935	2.53829	12.0362	16.5282	21.0168	1.52473	7.74407	10.4179	7.01525	0	15.9488	9.4178	15.7676
protein_coding	Ly6e	ENSRNOG00000007091	126.169	1.13058	0.366484	9.65852e-05	0.00148204	33.9423	102.952	212.567	181.996	59.0225	88.6954	212.019	142.198	62.6111	75.2265	68.8673	63.8911	67.8503	295.049	213.566	199.058	92.8912	112.971	153.039	84.9699
protein_coding	Tigd5	ENSRNOG00000008686	7.66084	2.8626	1.22009	0.000424985	0.00458387	1.69711	4.17374	8.02141	2.16662	0	22.7731	4.91435	5.92491	0	26.3293	8.26408	18.4948	3.04945	5.42085	19.9676	6.13835	0	2.65813	10.595	2.62794
protein_coding	AABR07058464.1	ENSRNOG00000052981	18.2941	1.91756	0.825653	0.000314907	0.00360083	3.39423	23.6512	24.0642	33.5826	5.67524	13.1844	34.4005	10.3686	8.46096	24.0725	9.18231	21.8575	14.4849	15.4881	26.0447	21.0458	0	9.30347	58.8613	8.75979
protein_coding	Tob2	ENSRNOG00000050500	288.613	1.12584	0.211162	6.5501e-09	6.63981e-07	213.836	356.159	411.766	298.994	74.9132	286.462	294.159	305.873	201.371	346.042	325.972	439.671	138.75	511.883	374.175	313.056	102.964	307.015	217.787	251.406
protein_coding	Csdc2	ENSRNOG00000005332	234.895	1.1491	0.168622	7.50651e-13	2.34661e-10	103.524	274.075	181.819	291.41	79.4534	180.987	195.17	243.662	178.526	446.845	371.883	359.808	91.4836	272.591	267.392	212.211	99.6062	313.66	227.204	306.592
protein_coding	Scube1	ENSRNOG00000010617	63.1451	1.11646	0.593393	0.00139732	0.0118275	71.2788	91.8222	106.952	105.081	3.40515	20.376	87.7563	35.5494	74.4565	45.1359	45.9115	74.8198	26.6827	96.0265	90.2883	74.5371	17.9067	65.1243	93.0008	36.7911
protein_coding	Trmu	ENSRNOG00000016465	68.6052	1.04153	0.352028	0.000179815	0.00236275	32.2452	90.431	92.2463	74.7484	49.9421	50.3406	73.7153	67.3958	66.8416	79.7401	78.9678	107.606	37.3558	60.4038	120.674	76.2909	8.95337	63.7952	69.4563	70.9543
protein_coding	Cpne8	ENSRNOG00000026128	132.65	1.16852	0.34038	2.56819e-05	0.000551428	84.8557	186.427	256.685	184.163	70.373	100.681	153.749	138.495	131.991	115.849	124.879	110.969	51.0783	104.545	144.114	184.15	47.0052	106.325	277.825	78.8381
protein_coding	Asic1	ENSRNOG00000059765	47.1098	1.20505	0.551067	0.00106117	0.00944604	23.7596	55.6498	56.1499	23.8328	32.9164	55.135	59.6743	31.8464	33.8439	78.2355	67.0308	94.9959	22.1085	38.7204	53.8257	96.4597	0	33.2267	50.6207	34.1632
protein_coding	Pgr	ENSRNOG00000006831	5.80877	5.90733	2.62049	7.09414e-05	0.00116447	0	2.78249	20.0535	2.16662	0	7.19152	13.339	8.14675	0	3.00906	1.83646	0	0	22.4578	3.47263	5.26144	0	13.2907	3.53168	9.63576
protein_coding	Angptl8	ENSRNOG00000011490	3.95777	6.02585	2.61305	3.73459e-05	0.000714799	0	5.56498	5.34761	9.74979	0	1.19859	4.91435	2.96245	0	1.50453	5.50938	0.840672	0	2.32322	6.0771	9.64597	0	0	20.0128	3.50391
protein_coding	Arhgap32	ENSRNOG00000008709	91.9202	1.10595	0.246936	5.5137e-07	2.60089e-05	40.7307	94.6047	133.69	81.2483	60.1576	101.88	113.03	172.563	64.3033	123.371	106.515	117.694	36.5934	86.7336	121.542	118.382	34.6943	85.0603	62.3929	83.218
protein_coding	Thy1	ENSRNOG00000006604	1029.66	5.32447	1.73906	3.95573e-05	0.00074907	30.5481	2128.61	1233.96	6755.52	11.3505	0	480.202	19.2559	0	0.752265	0	0	2.28709	1170.13	429.737	1232.05	32.456	207.334	6223.99	635.084
protein_coding	Nlrx1	ENSRNOG00000052386	26.7509	1.69824	0.534681	6.38714e-05	0.00106901	15.274	25.0424	40.1071	54.1655	6.81029	26.3689	21.0615	40.7337	12.6914	20.3111	25.7105	24.3795	11.4354	64.2758	47.7486	28.9379	0	18.6069	32.9623	18.3955
snoRNA	RF00421	ENSRNOG00000052812	6.39448	1.74539	0.942918	0.00226766	0.0173763	3.39423	5.56498	8.02141	3.24993	1.13505	4.79435	8.4246	10.3686	1.69219	10.5317	9.18231	10.0881	1.52473	4.64644	4.34078	7.89216	0	9.30347	10.595	13.1397
protein_coding	Cyp1a1	ENSRNOG00000019500	2493.81	1.0655	0.880484	0.00319315	0.0229877	616.053	1324.47	890.377	1408.3	1704.84	4392.82	2428.39	6392.23	269.905	4445.88	6183.37	4935.58	180.68	1246.02	2496.82	2758.75	832.663	3702.78	439.105	3227.1
protein_coding	Fam214a	ENSRNOG00000058522	163.688	1.4697	0.304873	6.33289e-08	4.31011e-06	159.529	217.034	240.642	179.83	43.1319	204.958	165.684	213.297	73.6104	114.344	201.093	199.239	38.1181	209.09	204.885	192.043	43.6477	158.159	175.407	240.018
protein_coding	Tpbg	ENSRNOG00000010694	32.2251	2.57221	0.910424	4.07562e-05	0.000765237	1.69711	20.8687	40.1071	116.998	6.81029	3.59576	51.9517	14.8123	10.1532	18.8066	31.2198	16.8134	19.8214	43.3668	28.6492	48.2299	0	15.9488	135.381	19.2715
protein_coding	Prss35	ENSRNOG00000025184	32.5311	5.68443	1.95492	5.39895e-06	0.000167358	0	61.2148	73.5296	149.497	1.13505	0	64.5886	11.1092	0	1.50453	0	4.20336	1.52473	15.4881	13.8905	23.6765	0	2.65813	224.85	1.75196
protein_coding	Plscr1	ENSRNOG00000008048	149.378	1.11804	0.299638	1.00403e-05	0.000268772	67.8846	159.993	240.642	198.246	41.9968	140.235	241.505	103.686	71.9182	83.5014	179.055	165.612	164.67	171.918	223.984	189.412	124.228	85.0603	182.47	151.544
protein_coding	Chst2	ENSRNOG00000047734	8.9467	2.03503	1.25723	0.00172436	0.0139614	0	16.695	12.0321	43.3324	1.13505	0	2.8082	5.92491	2.53829	6.77038	12.8552	5.04403	3.81181	6.19526	10.4179	7.89216	0	5.31627	31.7851	4.37989
protein_coding	Ackr4	ENSRNOG00000011478	34.1892	2.49295	1.03307	0.000131881	0.00187109	6.78846	90.431	54.813	162.497	0	2.39717	27.38	2.96245	5.07658	2.25679	2.75469	14.2914	6.86127	53.4341	28.6492	44.7222	11.1917	17.2779	137.735	12.2637
protein_coding	Sema3b	ENSRNOG00000016512	2849.32	1.09402	0.220389	4.71673e-08	3.49379e-06	2294.5	2739.36	4050.81	1974.87	858.097	3405.18	3237.86	3077.99	1927.41	3799.69	3383.68	4469.01	1957.75	4792.03	4734.06	3547.96	703.959	2324.54	1635.17	2072.57
protein_coding	Cck	ENSRNOG00000019321	24.5108	8.66467	2.613	3.71704e-10	5.57315e-08	0	50.0849	45.4547	8.66648	0	14.383	77.2255	29.6245	0	7.52265	3.67292	27.7422	0	78.9896	70.3207	48.2299	0	18.6069	7.06335	2.62794
protein_coding	Satb1	ENSRNOG00000012942	204.512	1.25058	0.202607	3.92719e-11	7.78851e-09	93.3413	193.383	199.198	167.913	71.5081	245.71	273.098	362.16	116.761	240.725	319.544	342.994	118.929	148.686	233.534	224.488	83.9378	194.044	200.128	260.166
protein_coding	Rfx2	ENSRNOG00000045846	36.7402	1.32196	0.535632	0.00048953	0.00510107	5.09134	44.5199	64.1713	54.1655	2.2701	49.142	28.082	42.215	20.3063	38.3655	15.6099	50.4403	19.8214	61.1782	68.5844	52.6144	15.6684	22.5941	31.7851	48.1788
pseudogene	AABR07066529.1	ENSRNOG00000048462	32.1337	1.09295	0.545186	0.00186265	0.0148145	11.8798	31.9987	72.1927	22.7495	28.3762	13.1844	45.6333	43.6962	20.3063	35.3564	26.6287	64.7317	14.4849	31.7507	62.5073	28.061	7.8342	23.9232	18.8356	38.5431
protein_coding	Mrps10	ENSRNOG00000022609	49.2471	1.22287	0.984188	0.00272877	0.0202289	5.09134	1.39125	97.5939	11.9164	11.3505	20.376	130.581	5.92491	4.23048	3.76132	2.75469	0.840672	197.452	147.912	171.895	140.305	6.71503	6.64534	12.9495	5.25587
protein_coding	Slc29a1	ENSRNOG00000019752	171.45	2.53821	0.981058	0.000136998	0.00191715	49.2163	744.317	266.044	317.41	22.701	11.9859	474.586	46.6586	23.6907	9.77944	68.8673	131.985	57.1772	320.605	167.554	114.875	35.8135	31.8976	419.092	114.753
lincRNA	AABR07066861.1	ENSRNOG00000054665	52.0263	1.034	0.414105	0.000777688	0.00740128	23.7596	40.3461	54.813	28.1661	11.3505	64.7237	41.421	92.5766	42.3048	59.4289	118.452	92.4739	28.9698	68.1479	55.562	32.4455	23.5026	45.1883	49.4435	67.4503
protein_coding	Gsta1	ENSRNOG00000013484	3117.98	3.53983	0.44126	4.08583e-18	4.43288e-15	419.187	3345.95	2279.42	4695.07	153.232	5227.03	3141.67	3198.71	137.068	5311.74	8172.25	6630.38	447.507	1868.65	3187.87	2795.58	320.083	3765.25	3749.46	3513.55
protein_coding	Gsta3	ENSRNOG00000056847	6.35895	1.89225	1.19119	0.00208104	0.0162432	3.39423	5.56498	1.3369	1.08331	2.2701	8.3901	14.7431	4.44368	2.53829	10.5317	9.18231	8.40672	0	13.9393	8.68156	1.75381	0	10.6325	17.6584	2.62794
protein_coding	Npas2	ENSRNOG00000013408	222.614	1.17769	0.349071	3.96562e-05	0.000750173	154.437	233.729	391.712	100.748	32.9164	202.561	194.468	189.597	204.755	376.885	278.224	430.424	121.978	281.884	233.534	240.272	55.9585	283.091	198.951	246.15
protein_coding	Il1rl1	ENSRNOG00000014835	569.361	5.49154	2.01997	0.000157486	0.00213893	40.7307	603.801	1435.83	3694.09	4.5402	3.59576	442.994	0	0	0	0	0	0	407.338	271.733	724.325	31.3368	102.338	3388.05	236.514
protein_coding	Col3a1	ENSRNOG00000003357	1370.5	2.3026	0.58895	1.41059e-06	5.60708e-05	633.024	3636.72	1842.25	5021.14	337.109	1154.24	2040.86	1168.69	302.056	241.477	763.968	314.411	170.007	1978.61	1350.85	1340.79	174.591	563.525	3389.23	986.352
protein_coding	Nabp1	ENSRNOG00000015416	103.434	2.87115	0.471622	3.58305e-11	7.34286e-09	20.3654	196.166	207.22	350.993	13.6206	38.3548	129.879	53.3241	16.9219	38.3655	79.8861	17.6541	16.0096	133.198	107.651	52.6144	35.8135	82.4022	403.788	74.4582
protein_coding	Unc80	ENSRNOG00000028362	14.1068	1.1111	0.805086	0.00501379	0.0329602	10.1827	16.695	14.7059	8.66648	5.67524	5.99293	22.4656	19.9966	8.46096	13.5408	16.5282	19.3355	0	17.037	10.4179	15.7843	5.59585	27.9104	28.2534	14.8916
protein_coding	Kcne4	ENSRNOG00000048478	56.5282	3.57662	0.59533	1.04973e-11	2.48221e-09	1.69711	86.2573	120.321	82.3316	0	13.1844	89.1604	22.2184	18.6141	54.9153	47.748	68.9351	14.4849	136.296	97.2335	102.598	6.71503	49.1755	90.6463	28.0313
processed_transcript	AABR07068161.1	ENSRNOG00000053200	173.781	1.40398	0.285049	4.28551e-08	3.23943e-06	122.192	165.558	268.717	152.747	68.1029	159.412	173.406	221.443	92.2245	225.679	174.464	175.7	60.2267	265.622	251.765	186.781	35.8135	245.877	194.242	235.638
protein_coding	Efhd1	ENSRNOG00000015596	94.7129	1.13099	0.393817	0.000167771	0.00224882	40.7307	89.0397	156.418	64.9986	46.537	58.7307	226.762	82.2081	93.0706	74.4742	66.1126	61.369	79.2857	175.016	147.587	177.135	26.8601	57.1499	105.95	64.8224
protein_coding	Ugt1a3	ENSRNOG00000018740	1579.72	1.03947	0.248411	1.55481e-06	6.14066e-05	1810.82	2518.16	2020.06	2802.52	1375.68	1198.59	2026.82	1217.57	916.322	1155.48	1953.99	1142.47	558.812	1222.79	1618.24	1343.42	837.14	1100.47	3642.33	1132.64
protein_coding	Mroh2a	ENSRNOG00000042182	57.2163	1.62376	0.476023	1.8471e-05	0.000430693	22.0625	76.5185	97.5939	67.1652	7.94534	44.3477	91.9686	27.4027	56.6885	66.1993	63.3579	96.6773	15.2473	93.7033	70.3207	109.613	21.2642	22.5941	64.7474	28.9073
protein_coding	Dusp28	ENSRNOG00000057389	18.1602	1.35552	0.686728	0.00144741	0.012129	3.39423	26.4337	16.0428	8.66648	0	26.3689	33.6984	22.2184	10.1532	29.3383	23.874	36.1489	5.33654	26.3299	19.9676	10.5229	11.1917	26.5813	9.4178	17.5196
protein_coding	Mtcl1	ENSRNOG00000025527	33.6442	1.34307	0.423057	8.11754e-05	0.00129965	20.3654	83.4748	56.1499	22.7495	14.7556	40.7519	35.1025	20.7372	5.92267	44.3836	24.7922	14.2914	20.5838	37.1716	47.7486	53.4913	13.4301	31.8976	51.7979	33.2872
protein_coding	LOC100366030	ENSRNOG00000049446	7.99187	1.08462	1.30952	0.00587812	0.0373334	6.78846	5.56498	16.0428	3.24993	1.13505	13.1844	23.1677	11.1092	5.92267	3.76132	11.937	2.52202	7.62363	10.8417	11.286	6.13835	0	1.32907	16.4812	1.75196
protein_coding	Spp1	ENSRNOG00000043451	10930.8	6.27799	3.3933	8.17258e-08	5.35063e-06	434.461	16216.4	18433.2	64966.1	1.13505	14.383	10039.3	5.18429	27.0751	19.5589	21.1193	0	54.8901	15804.1	9409.08	12081.1	174.591	575.486	69372.7	965.328
protein_coding	Sparcl1	ENSRNOG00000015093	86.3596	5.35329	1.18951	6.79153e-08	4.55502e-06	0	275.467	65.5082	64.9986	6.81029	44.3477	619.208	52.5835	4.23048	14.293	47.748	21.8575	0	201.346	103.311	45.5992	0	25.2523	40.0257	94.6057
protein_coding	Hpse	ENSRNOG00000002188	13.6502	9.28669	3.50682	7.56753e-06	0.000217069	0	23.6512	56.1499	44.4157	0	0	30.1882	0	0	0	0	0	0	27.8787	3.47263	21.9227	0	2.65813	60.0385	2.62794
protein_coding	AABR07014974.1	ENSRNOG00000052298	4.4175	1.74732	1.27142	0.00492029	0.0325268	0	4.17374	5.34761	5.41655	1.13505	1.19859	5.6164	2.96245	1.69219	3.76132	4.59115	5.04403	1.52473	12.3905	7.81341	10.5229	0	6.64534	5.88613	2.62794
protein_coding	Atp8a1	ENSRNOG00000034200	28.7036	1.50907	0.51534	0.000121708	0.00175125	13.5769	40.3461	36.0964	47.6657	4.5402	11.9859	42.8251	5.92491	18.6141	20.3111	31.2198	19.3355	13.7225	64.2758	51.2212	33.3225	17.9067	26.5813	55.3296	19.2715
protein_coding	Hs3st1	ENSRNOG00000010598	99.8278	2.75159	0.534653	2.38681e-09	2.80397e-07	6.78846	132.168	201.872	178.746	52.2122	63.5251	149.537	102.945	21.9985	78.2355	66.1126	73.9791	23.6333	176.565	189.258	147.32	3.35751	111.642	186.002	30.6592
protein_coding	Prr14l	ENSRNOG00000048891	181.125	1.09581	0.265218	2.00309e-06	7.58624e-05	72.9759	229.556	213.904	187.413	137.341	170.199	224.656	207.372	171.758	204.616	202.929	176.541	81.5728	205.992	239.611	173.628	50.3627	191.386	269.585	211.111
protein_coding	Pgam2	ENSRNOG00000013532	12.9763	1.66172	0.789312	0.000935705	0.00855365	1.69711	11.13	18.7166	14.083	1.13505	3.59576	5.6164	10.3686	2.53829	28.5861	56.9303	42.8743	6.0989	13.9393	9.54972	11.3998	3.35751	5.31627	4.7089	7.88381
protein_coding	Igfbp3	ENSRNOG00000061910	299.087	1.32721	0.338782	3.69368e-06	0.000121654	30.5481	276.858	255.348	305.494	91.939	492.619	242.909	620.634	116.761	288.87	310.362	328.703	128.077	510.335	468.804	505.975	185.782	156.83	226.027	438.865
protein_coding	Efemp1	ENSRNOG00000003553	94.9361	5.57718	0.796502	1.05191e-15	8.08392e-13	0	20.8687	224.6	180.913	0	19.1774	154.451	62.9521	5.92267	78.9878	59.685	52.1217	24.3956	258.652	161.477	216.596	0	33.2267	241.331	103.365
protein_coding	Dsel	ENSRNOG00000032307	85.6714	1.122	0.32576	3.29807e-05	0.000654438	57.7019	111.3	92.2463	134.33	47.672	97.0855	188.149	79.2456	34.69	28.5861	118.452	63.8911	53.3654	95.2521	79.8704	90.3214	57.0777	70.4406	113.014	100.738
protein_coding	Steap3	ENSRNOG00000049471	38.4576	3.66508	1.97845	0.000220957	0.00273507	0	13.9125	106.952	147.33	0	0	63.1845	0	0	10.5317	4.59115	15.1321	10.6731	53.4341	65.1117	29.8148	20.1451	13.2907	203.66	11.3877
protein_coding	Cxcr4	ENSRNOG00000003866	54.2297	1.02179	0.350716	0.000234576	0.00286335	40.7307	44.5199	93.5832	56.3321	21.5659	104.277	96.8829	57.7678	29.6134	48.1449	51.4209	32.7862	42.6923	60.4038	80.7386	60.5066	15.6684	61.1371	34.1395	51.6827
protein_coding	Dstyk	ENSRNOG00000021298	429.376	1.2178	0.3118	5.0564e-06	0.000159147	190.077	467.459	502.675	239.412	170.257	617.272	508.986	613.228	381.589	509.283	564.712	392.594	228.709	473.163	582.533	661.188	63.7927	588.777	361.408	470.4
protein_coding	Prelp	ENSRNOG00000003120	142.367	1.63302	1.30201	0.00273113	0.0202382	23.7596	18.0862	447.862	654.319	57.8875	22.7731	112.328	76.2832	0	18.8066	22.9558	10.0881	60.2267	203.669	172.763	223.611	74.9845	50.5046	543.878	52.5587
protein_coding	Cfh	ENSRNOG00000030715	238.954	9.45398	2.22897	1.35595e-10	2.33731e-08	16.9711	926.57	426.472	144.08	0	2.39717	1436.39	0	0	60.9334	228.639	78.1825	0	560.671	376.78	232.38	0	7.9744	227.204	53.4347
protein_coding	Colgalt2	ENSRNOG00000028207	133.091	1.18792	0.260208	2.55428e-07	1.39828e-05	56.0048	108.517	185.829	158.163	38.5917	116.263	188.852	136.273	104.07	156.471	135.898	189.992	134.176	164.174	185.785	250.795	31.3368	89.0475	114.191	117.381
lincRNA	AABR07021544.1	ENSRNOG00000049537	138.731	1.57596	0.330338	6.41544e-08	4.35023e-06	28.8509	97.3872	291.445	148.414	49.9421	67.1208	214.125	112.573	45.6892	83.5014	137.735	126.101	137.988	297.372	257.842	229.75	92.8912	111.642	167.166	77.0861
protein_coding	AABR07021544.2	ENSRNOG00000057285	18.1747	1.0129	0.655544	0.00444088	0.0299042	0	15.3037	36.0964	25.9994	10.2154	10.7873	27.38	19.2559	5.07658	15.7976	15.6099	17.6541	12.1978	39.4948	25.1765	21.0458	15.6684	19.936	17.6584	13.1397
protein_coding	Casq1	ENSRNOG00000006930	38.4669	2.09787	0.83969	0.000173013	0.00230235	0	23.6512	14.7059	29.2494	9.08039	15.5816	13.339	8.14675	3.38439	39.1178	277.306	189.992	2.28709	17.037	19.0994	12.2767	12.3109	27.9104	32.9623	21.8995
protein_coding	Atp1a2	ENSRNOG00000007290	70.7645	2.20385	0.530238	1.02626e-06	4.34138e-05	8.48557	66.7798	66.8451	15.1663	3.40515	137.837	78.6296	133.31	13.5375	74.4742	63.3579	93.3146	52.603	192.827	124.146	140.305	3.35751	51.8336	22.3673	72.7062
protein_coding	Hsd11b1	ENSRNOG00000005861	166.152	6.9018	1.49662	4.82771e-10	6.95643e-08	0	264.337	462.568	511.322	0	13.1844	247.824	19.2559	0	17.3021	22.0375	42.0336	0	381.008	244.82	305.164	20.1451	33.2267	641.588	97.2336
protein_coding	G0s2	ENSRNOG00000006019	30.7835	2.27597	0.614072	4.91318e-06	0.000155435	5.09134	26.4337	25.4011	40.0825	1.13505	33.5604	20.3595	72.5801	2.53829	45.8881	48.6662	50.4403	18.2967	25.5554	24.3084	66.6449	2.23834	25.2523	40.0257	41.171
protein_coding	Camk1g	ENSRNOG00000006470	55.3086	2.17569	0.848392	0.000141174	0.00195776	16.9711	8.34748	21.3904	28.1661	0	62.3265	27.38	136.273	21.1524	146.692	101.924	186.629	6.86127	51.8853	105.047	39.4608	0	55.8208	25.899	63.9464
protein_coding	Cr2	ENSRNOG00000034164	56.8535	1.93464	0.901773	0.000176322	0.00233627	1.69711	38.9549	181.819	11.9164	3.40515	83.901	146.026	95.5391	41.4587	15.0453	32.1381	35.3082	24.3956	111.515	131.96	86.8138	12.3109	26.5813	28.2534	28.0313
protein_coding	Rbfox1	ENSRNOG00000002827	19.9818	9.52846	2.65772	1.03862e-13	4.60009e-11	0	9.73872	29.4119	8.66648	0	13.1844	17.5513	5.18429	0	45.1359	113.861	65.5724	0	17.037	26.0447	4.38453	0	5.31627	37.6712	0.875979
protein_coding	Zfp597	ENSRNOG00000007576	31.6898	1.06502	0.440927	0.000835306	0.00783641	10.1827	31.9987	36.0964	21.6662	19.2958	32.3618	45.6333	22.959	12.6914	53.4108	52.3392	79.0232	21.3462	37.946	25.1765	33.3225	7.8342	34.5557	23.5445	32.4112
protein_coding	Zfp263	ENSRNOG00000007678	83.9451	1.22833	0.364141	3.5882e-05	0.000693718	62.7932	97.3872	57.4868	96.4146	34.0515	81.5039	104.605	109.611	56.6885	78.2355	133.143	68.0944	50.316	88.2824	137.169	111.367	11.1917	82.4022	116.545	101.614
protein_coding	Pkd1	ENSRNOG00000010771	146.426	1.14212	0.470243	0.00052767	0.0054189	134.072	204.513	145.722	201.496	27.2412	202.561	169.896	145.16	103.224	189.571	141.408	258.086	70.8998	220.706	211.83	82.4292	7.8342	128.92	113.014	169.94
protein_coding	Syngr3	ENSRNOG00000012620	26.2182	1.11479	0.443228	0.000608956	0.00608099	15.274	13.9125	37.4333	15.1663	12.4855	29.9647	26.6779	28.8839	11.8453	44.3836	44.9933	66.4131	15.2473	24.781	28.6492	28.9379	6.71503	26.5813	22.3673	23.6514
protein_coding	Rasd1	ENSRNOG00000003348	147.89	8.03818	1.54611	4.23913e-11	8.14444e-09	27.1538	424.33	161.765	569.821	0	7.19152	294.861	15.5529	0	0	9.18231	0	11.4354	236.969	98.1017	132.413	1.11917	2.65813	954.73	10.5117
protein_coding	Aldh3a1	ENSRNOG00000002331	49.8435	5.77463	1.54342	1.02565e-07	6.47847e-06	3.39423	8.34748	38.7702	331.493	3.40515	5.99293	25.9759	8.88736	0	19.5589	75.2949	44.5556	0	29.4275	59.0346	50.8606	0	2.65813	277.825	11.3877
pseudogene	AABR07029742.1	ENSRNOG00000003214	81.4225	1.08703	0.258475	2.0095e-06	7.59491e-05	39.0336	87.6485	88.2356	77.9983	52.2122	135.44	122.859	94.7985	52.458	53.4108	112.024	79.0232	25.9203	59.6294	85.9475	59.6297	58.1969	116.958	93.0008	134.025
protein_coding	Sat2	ENSRNOG00000011714	254.816	1.61329	0.283487	6.14748e-10	8.5897e-08	84.8557	267.119	310.161	123.497	56.7524	322.42	355.939	406.597	159.912	495.742	443.505	511.969	98.3448	259.426	210.962	270.964	47.0052	269.801	130.672	270.677
protein_coding	Cd68	ENSRNOG00000037563	14.588	2.368	1.08015	0.000272523	0.00321382	10.1827	20.8687	29.4119	47.6657	2.2701	13.1844	9.12665	5.92491	4.23048	3.00906	3.67292	10.9287	0	7.74407	19.0994	7.01525	0	18.6069	71.8107	7.00783
protein_coding	Asgr1	ENSRNOG00000018693	115.21	1.37925	0.224031	4.46197e-11	8.3976e-09	69.5817	134.951	168.45	146.247	44.2669	98.2841	154.451	79.2456	100.685	162.489	204.765	151.321	83.8599	111.515	166.686	151.705	20.1451	79.744	115.368	60.4425
protein_coding	Slc16a11	ENSRNOG00000018748	150.251	1.07344	0.403185	0.000397526	0.00435649	156.135	204.513	299.466	201.496	47.672	49.142	233.081	85.1705	58.3807	145.939	89.0684	234.547	145.611	222.255	288.228	220.104	70.5078	54.4918	158.925	40.295
protein_coding	Cxcl16	ENSRNOG00000026647	56.0092	5.73144	3.30923	1.19602e-05	0.000310697	0	19.4774	268.717	36.8326	0	4.79435	166.386	0	10.9993	14.293	0	10.9287	0	192.053	73.7933	177.135	0	2.65813	137.735	4.37989
protein_coding	Smg6	ENSRNOG00000003041	78.1747	1.9407	0.400181	5.60908e-08	3.98132e-06	30.5481	101.561	88.2356	212.329	18.1608	49.142	104.605	51.1023	15.2297	91.024	67.9491	108.447	35.0687	82.8616	104.179	55.2451	32.456	82.4022	177.761	55.1866
protein_coding	Serpinf1	ENSRNOG00000003172	715.912	6.63581	1.42278	5.44218e-08	3.90567e-06	56.0048	1648.63	1189.84	2733.19	17.0257	7.19152	2472.62	19.2559	0	13.5408	25.7105	0	0	1048.55	611.182	632.25	20.1451	108.984	3488.12	226.002
protein_coding	Rilp	ENSRNOG00000003784	6.82315	1.78622	1.01302	0.0017868	0.014341	5.09134	5.56498	12.0321	6.49986	2.2701	7.19152	7.72255	6.66552	1.69219	6.77038	12.8552	5.8847	3.81181	17.037	9.54972	7.89216	0	0	15.3039	2.62794
protein_coding	Myo1d	ENSRNOG00000003276	27.8491	1.79904	1.10079	0.000869149	0.00807586	13.5769	36.1724	56.1499	74.7484	4.5402	17.9788	39.3148	15.5529	5.92267	8.27491	20.2011	21.8575	44.2171	59.6294	44.276	10.5229	0	0	68.2791	15.7676
protein_coding	Ccl7	ENSRNOG00000000239	269.879	1.75196	0.804884	0.000648503	0.00639907	69.5817	211.469	933.158	863.398	85.1287	21.5746	438.079	34.0682	32.9978	48.1449	22.0375	57.1657	195.165	401.917	525.235	444.592	79.4611	112.971	714.576	106.869
protein_coding	Slfn5	ENSRNOG00000021719	41.6512	6.65557	1.37227	1.14115e-09	1.42212e-07	0	90.431	110.963	154.913	2.2701	1.19859	73.7153	2.22184	0	7.52265	1.83646	8.40672	0	68.9223	48.6168	55.2451	0	10.6325	174.229	21.8995
protein_coding	Slfn2	ENSRNOG00000037113	19.9245	7.29369	1.82624	3.59372e-08	2.79673e-06	5.09134	57.0411	46.7916	66.0819	0	0	64.5886	0	0	0.752265	3.67292	0	0	12.3905	24.3084	23.6765	0	0	83.583	10.5117
protein_coding	Tbx2	ENSRNOG00000003517	17.436	1.928	0.572399	2.98428e-05	0.000620543	3.39423	11.13	28.0749	19.4996	1.13505	26.3689	22.4656	28.8839	3.38439	20.3111	14.6917	20.1761	5.33654	35.6227	28.6492	27.1841	8.95337	13.2907	11.7723	18.3955
protein_coding	Ypel2	ENSRNOG00000005447	137.856	1.24594	0.351953	1.82223e-05	0.000427028	125.586	171.123	254.011	122.414	46.537	134.242	159.365	169.6	54.1502	163.241	82.6408	200.921	83.0976	250.908	161.477	159.597	17.9067	127.59	148.33	124.389
protein_coding	Abcc3	ENSRNOG00000002948	44.5209	1.75023	0.504262	2.10557e-05	0.0004736	8.48557	61.2148	65.5082	77.9983	21.5659	45.5463	37.2087	73.3207	19.4602	46.6404	58.7668	9.24739	11.4354	81.3128	61.6391	42.0915	7.8342	61.1371	55.3296	44.6749
protein_coding	Stat5a	ENSRNOG00000019496	49.3636	1.08536	0.387232	0.000291048	0.00338467	30.5481	62.6061	44.1178	90.9981	31.7814	46.7449	54.0579	51.1023	28.7673	57.9244	71.622	98.3586	10.6731	64.2758	27.781	55.2451	7.8342	35.8848	56.5068	60.4425
protein_coding	Etv4	ENSRNOG00000020792	205.468	1.0534	0.41304	0.000522918	0.00537908	49.2163	297.727	237.969	365.076	152.097	93.4897	215.529	102.205	35.536	235.459	193.747	148.799	103.681	350.807	312.536	301.656	171.233	220.625	283.711	238.266
protein_coding	Ern1	ENSRNOG00000012864	48.4217	1.10279	0.48383	0.0010151	0.00909699	18.6683	30.6074	66.8451	61.7487	40.8618	35.9576	54.7599	21.4778	10.9993	53.4108	73.4585	104.243	31.2569	65.0502	75.5296	68.3987	17.9067	18.6069	49.4435	69.2023
protein_coding	Timp2	ENSRNOG00000003148	670.533	1.00815	0.174259	6.05356e-10	8.52304e-08	386.942	761.012	613.638	766.984	308.733	847.401	808.06	999.087	584.653	715.404	902.621	687.67	329.341	677.607	759.637	784.832	269.72	618.016	778.146	811.156
protein_coding	Usp54	ENSRNOG00000027012	826.46	2.37947	0.217747	3.1891e-29	2.94099e-25	232.505	987.785	1144.39	786.483	124.855	883.358	990.593	1066.48	269.059	1071.98	1304.81	969.295	352.212	1555.78	1262.3	1250.47	69.3886	748.265	570.954	888.242
protein_coding	Sall2	ENSRNOG00000013287	71.0205	1.25645	0.370589	3.69346e-05	0.000710345	45.8221	83.4748	156.418	94.248	45.402	104.277	96.8829	100.723	16.9219	94.7854	81.7225	24.3795	38.1181	67.3734	106.783	53.4913	33.5751	54.4918	43.5573	77.9621
protein_coding	Arl11	ENSRNOG00000014653	116.688	2.50136	0.481017	2.9747e-09	3.34545e-07	5.09134	274.075	117.647	137.58	24.9711	95.8869	152.345	127.385	32.9978	159.48	171.709	224.459	57.9396	147.912	118.069	90.3214	5.59585	110.313	180.115	99.8616
protein_coding	Ebpl	ENSRNOG00000014659	149.194	1.25695	0.487839	0.000438168	0.00468768	67.8846	153.037	264.707	327.16	70.373	55.135	220.444	63.6927	22.8446	111.335	116.615	146.277	147.898	206.767	183.181	218.35	118.632	69.1115	366.117	54.3107
protein_coding	Trim13	ENSRNOG00000009075	353.992	1.28304	0.312078	1.80771e-06	6.94613e-05	122.192	254.598	554.814	246.995	123.72	534.569	525.836	701.361	93.9167	236.211	235.985	175.7	282.837	488.651	507.872	527.898	161.161	510.362	194.242	600.921
protein_coding	Kcnrg	ENSRNOG00000021831	147.682	1.4087	0.190281	8.85332e-15	4.9482e-12	56.0048	190.601	140.375	125.664	69.238	160.611	184.639	243.662	69.3799	195.589	243.331	190.833	54.8901	140.168	153.664	164.858	73.8653	154.172	169.52	172.568
protein_coding	Clu	ENSRNOG00000016460	260.876	6.0138	2.79651	1.26246e-05	0.000322505	0	168.341	969.254	879.648	0	0	329.262	2.96245	0	9.02718	5.50938	0	0	774.407	416.715	717.31	32.456	81.0731	736.943	94.6057
protein_coding	Stc1	ENSRNOG00000015075	60.7858	5.71973	1.46588	1.74153e-08	1.53688e-06	0	101.561	165.776	265.411	0	1.19859	65.9927	2.96245	3.38439	11.284	7.34585	10.0881	3.81181	115.387	75.5296	101.721	0	34.5557	229.559	20.1475
protein_coding	Slc39a14	ENSRNOG00000009832	25.3753	1.64943	0.948215	0.00140618	0.0118753	11.8798	69.5623	33.4226	42.2491	17.0257	23.9717	21.0615	13.331	2.53829	16.5498	16.5282	46.237	0	27.1043	29.5173	9.64597	12.3109	11.9616	89.4691	13.1397
miRNA	Mir23b	ENSRNOG00000035467	22.0882	1.61509	0.754915	0.000883435	0.0081921	6.78846	47.3024	18.7166	18.4163	0	16.7802	30.8902	37.7713	13.5375	30.0906	44.0751	27.7422	12.9602	29.4275	14.7587	27.1841	0	17.2779	20.0128	28.0313
protein_coding	Ctsl	ENSRNOG00000018566	2656.23	1.75907	0.670432	0.000178083	0.00235621	702.605	3902.45	4102.95	10232.9	581.145	907.33	2786.44	845.78	816.483	901.213	980.67	886.909	931.608	3779.11	2847.55	3238.42	989.347	1198.82	11024.7	1468.14
protein_coding	Cage1	ENSRNOG00000024111	15.7711	1.82373	0.891123	0.000896664	0.00830224	0	13.9125	10.6952	4.33324	3.40515	16.7802	20.3595	6.66552	1.69219	48.8972	41.3204	8.40672	7.62363	28.6531	17.3631	35.9532	6.71503	9.30347	7.06335	26.2794
protein_coding	Zkscan8	ENSRNOG00000053635	84.0263	1.9059	0.387395	2.68466e-08	2.186e-06	56.0048	87.6485	110.963	56.3321	24.9711	83.901	101.095	129.607	25.3829	129.39	157.936	131.145	28.9698	98.3497	79.0022	80.6754	5.59585	73.0987	111.836	108.621
protein_coding	Akr1c19	ENSRNOG00000038319	357.687	1.48544	0.408163	8.50294e-06	0.000235515	203.654	264.337	275.402	194.996	34.0515	360.774	346.813	484.361	169.219	661.993	812.634	896.997	87.6717	264.073	307.327	236.765	86.1762	535.614	187.179	743.706
snRNA	RF00026	ENSRNOG00000054187	11.4293	1.51613	0.715909	0.00132929	0.0113297	10.1827	15.3037	21.3904	8.66648	2.2701	19.1774	16.8492	19.2559	5.07658	10.5317	12.8552	4.20336	3.04945	15.4881	17.3631	16.6612	0	10.6325	8.24058	11.3877
protein_coding	Itga8	ENSRNOG00000016538	2612.18	1.83371	0.215647	5.09314e-19	6.26252e-16	1045.42	3441.94	4026.75	3756.92	576.605	2300.09	3317.19	2771.37	1154.08	1724.19	1969.6	1927.66	1168.7	5315.53	4128.95	4613.41	621.14	1859.37	3469.28	3055.41
protein_coding	Cubn	ENSRNOG00000029047	65.1191	1.44859	0.415877	1.70547e-05	0.000407457	49.2163	19.4774	117.647	42.2491	26.1061	55.135	122.859	44.4368	25.3829	97.7944	216.702	76.5011	42.6923	44.9156	98.9698	55.2451	30.2176	63.7952	42.3801	30.6592
protein_coding	Etl4	ENSRNOG00000008666	30.6547	1.22116	0.833677	0.00280403	0.0206925	30.5481	43.1286	28.0749	38.9992	6.81029	35.9576	30.8902	30.3651	22.8446	24.0725	33.0563	114.331	9.91072	43.3668	45.1441	12.2767	0	9.30347	36.494	17.5196
protein_coding	Arhgef3	ENSRNOG00000014363	214.096	1.20417	0.988376	0.00281821	0.0207409	88.25	325.552	235.295	229.662	46.537	179.788	207.807	256.252	189.526	148.948	314.035	232.025	158.571	388.753	241.347	298.148	1.11917	132.907	453.232	154.172
protein_coding	Wnt5a	ENSRNOG00000015618	42.0929	5.47899	1.25606	5.21783e-08	3.77403e-06	6.78846	80.6923	24.0642	309.827	1.13505	5.99293	19.6574	4.44368	0	0	0.918231	0	0	29.4275	18.2313	21.0458	1.11917	10.6325	275.471	32.4112
protein_coding	Mustn1	ENSRNOG00000017369	38.7959	7.47618	1.52555	6.70667e-13	2.17014e-10	0	4.17374	21.3904	20.5829	0	5.99293	14.041	11.1092	0	66.1993	391.166	139.552	0.762363	21.6834	8.68156	11.3998	0	23.9232	28.2534	7.00783
protein_coding	Parg	ENSRNOG00000019978	1197.95	1.62844	0.368187	7.62304e-07	3.48882e-05	801.038	2365.12	2132.36	1578.38	385.917	484.229	1925.02	728.763	392.589	1179.55	847.527	1090.35	743.304	1960.03	1797.08	1961.64	503.627	477.135	2064.85	540.479
protein_coding	Lpl	ENSRNOG00000012181	32.9243	7.38978	1.67279	8.10682e-09	7.87754e-07	3.39423	115.473	14.7059	25.9994	0	0	14.041	0	0	23.3202	106.515	38.6709	0	8.51848	1.73631	32.4455	0	19.936	221.318	32.4112
protein_coding	Mfap3l	ENSRNOG00000011775	76.7593	1.11709	0.351436	7.43664e-05	0.00120516	81.4615	102.952	90.9094	85.5815	21.5659	59.9293	129.879	77.7644	32.9978	81.9969	68.8673	54.6437	48.0289	144.814	77.2659	73.6602	23.5026	89.0475	103.596	86.7219
protein_coding	Tlr3	ENSRNOG00000021726	131.904	1.07934	0.403517	0.000287123	0.00335383	13.5769	76.5185	212.567	54.1655	73.7782	164.206	221.848	116.276	90.5323	236.211	123.043	105.084	147.898	219.932	237.875	96.4597	87.2953	154.172	98.8869	107.745
unprocessed_pseudogene	AABR07026012.1	ENSRNOG00000022358	168.19	1.40157	0.414668	2.2301e-05	0.00049497	79.7644	230.947	157.754	171.163	30.6463	210.951	208.509	298.467	142.99	187.314	179.055	126.101	80.8105	246.262	243.952	206.073	15.6684	147.526	200.128	199.723
protein_coding	St3gal6	ENSRNOG00000001653	44.1329	1.8749	0.514273	8.22229e-06	0.000229776	22.0625	61.2148	116.311	62.832	27.2412	21.5746	85.6501	48.8805	16.9219	32.3474	19.2828	42.0336	10.6731	52.6597	58.1665	97.3366	1.11917	21.2651	51.7979	33.2872
protein_coding	Col8a1	ENSRNOG00000039668	255.492	5.2659	2.05659	0.000135573	0.00190298	6.78846	243.468	969.254	873.148	3.40515	0	388.936	0	0	5.26585	2.75469	0	0	908.38	413.242	422.669	15.6684	19.936	788.741	48.1788
protein_coding	Pla1a	ENSRNOG00000057153	17.5438	9.3067	3.21074	1.42133e-07	8.53912e-06	0	26.4337	21.3904	81.2483	0	2.39717	24.5718	0	0	9.02718	19.2828	21.0168	0	22.4578	11.286	10.5229	0	0	101.241	0
protein_coding	Apod	ENSRNOG00000048273	1158.8	3.26538	1.35591	3.11881e-05	0.00063773	69.5817	146.081	3363.65	90.9981	326.894	131.844	13946.2	85.1705	32.1517	298.649	95.496	146.277	298.084	1084.17	937.609	484.053	333.513	1026.04	157.748	121.761
protein_coding	Mocos	ENSRNOG00000015113	156.373	1.26212	0.281906	4.3737e-07	2.1627e-05	72.9759	182.253	145.722	233.995	72.6431	190.575	190.958	168.86	59.2267	194.837	224.048	362.33	108.256	157.205	197.072	152.582	52.601	69.1115	176.584	115.629
protein_coding	Fhod3	ENSRNOG00000027230	23.2298	1.36794	0.795517	0.00204179	0.0159842	8.48557	57.0411	28.0749	16.2497	14.7556	10.7873	33.6984	16.2935	8.46096	14.293	31.2198	5.8847	22.8709	27.8787	33.8581	54.3682	0	11.9616	48.2662	20.1475
protein_coding	Gypc	ENSRNOG00000029939	61.3089	4.34722	1.18635	3.36845e-06	0.000112347	6.78846	80.6923	184.493	192.829	10.2154	3.59576	103.903	17.0341	0	20.3111	33.9745	5.04403	0	114.612	59.0346	92.0752	6.71503	7.9744	279.002	7.88381
protein_coding	Cd14	ENSRNOG00000017819	17.9431	4.49824	1.27564	1.04892e-05	0.000277566	0	40.3461	29.4119	75.8317	0	3.59576	26.6779	1.48123	0	6.01812	11.937	12.6101	0	28.6531	3.47263	14.0305	6.71503	3.9872	83.583	10.5117
protein_coding	Pcdhb5	ENSRNOG00000020084	55.0128	1.03518	0.380596	0.000354871	0.00397645	35.6394	73.736	45.4547	66.0819	23.836	68.3194	98.9891	56.2866	42.3048	69.2084	67.0308	46.237	34.3063	70.4711	52.9575	49.9837	8.95337	46.5174	72.988	70.9543
protein_coding	Pcdhb10	ENSRNOG00000029244	24.5672	1.42169	0.920597	0.00257144	0.0193031	11.8798	94.6047	29.4119	18.4163	3.40515	17.9788	41.421	9.62797	3.38439	27.8338	6.42761	0.840672	10.6731	69.6967	15.6268	41.2146	8.95337	7.9744	55.3296	16.6436
protein_coding	Pcdhb12	ENSRNOG00000033719	29.3094	1.03431	1.10338	0.00388793	0.0268573	0	13.9125	46.7916	3.24993	10.2154	51.5392	53.3558	21.4778	46.5353	60.9334	39.4839	20.1761	28.2074	40.2692	27.781	13.1536	1.11917	42.5302	43.5573	21.8995
protein_coding	LOC108348201	ENSRNOG00000020054	134.97	1.21287	0.348496	2.30409e-05	0.000508334	86.5528	186.427	204.546	121.331	54.4823	148.625	184.639	107.389	106.608	170.764	237.822	106.765	96.8201	236.194	76.3978	187.658	29.0984	81.0731	182.47	93.7297
protein_coding	Pcdhga11	ENSRNOG00000027232	28.6576	1.80203	0.894761	0.000517442	0.00533276	0	8.34748	56.1499	22.7495	10.2154	26.3689	15.4451	39.2525	11.8453	15.0453	23.874	71.4571	35.0687	70.4711	47.7486	38.5839	0	15.9488	43.5573	21.0235
protein_coding	Ppp2r2b	ENSRNOG00000018851	209.152	1.14477	0.340175	4.29887e-05	0.000796868	169.711	235.121	248.664	93.1647	123.72	256.497	319.433	326.61	117.607	218.157	282.815	210.168	82.3352	318.281	254.37	363.039	31.3368	163.475	153.039	215.491
protein_coding	Tnfaip8	ENSRNOG00000026136	546.264	1.30044	0.166669	3.35643e-16	2.69156e-13	191.774	468.85	743.318	558.988	379.106	680.797	647.29	788.753	238.599	447.598	662.044	563.25	341.539	949.424	739.669	838.323	191.378	378.784	495.612	620.193
protein_coding	Fbn2	ENSRNOG00000043219	5.78919	7.74575	3.29198	1.56196e-05	0.000381069	0	23.6512	14.7059	15.1663	0	0	28.082	0	0	0.752265	2.75469	0.840672	0	0	10.4179	0	0	2.65813	14.1267	2.62794
protein_coding	MGC105567	ENSRNOG00000038955	11.7554	5.42001	1.46736	1.12279e-06	4.67338e-05	0	6.95623	42.7809	21.6662	0	0	27.38	0	0	0	9.18231	11.7694	5.33654	18.5858	31.2536	36.8301	0	1.32907	17.6584	4.37989
protein_coding	Slc26a2	ENSRNOG00000018082	65.2067	1.03842	0.397351	0.000488386	0.0050921	25.4567	93.2135	110.963	55.2488	20.4309	39.5533	99.6911	88.8736	34.69	74.4742	47.748	66.4131	61.7514	95.2521	67.7162	93.829	38.0518	59.808	94.178	36.7911
protein_coding	Slc14a1	ENSRNOG00000016753	11.9861	7.25603	2.8212	0.000150926	0.00206812	0	5.56498	32.0857	38.9992	0	0	0.70205	0	0	0	0	0	0	37.946	46.0123	56.122	0	5.31627	4.7089	12.2637
protein_coding	Mbp	ENSRNOG00000016516	3135.96	1.31281	0.347253	8.15883e-06	0.000228695	1841.37	1885.14	3561.51	1401.8	1123.7	3785.14	4104.89	6149.31	1727.73	4134.45	5736.19	5564.41	1250.28	4753.31	4774.86	4626.56	588.684	2186.32	1206.66	2316.96
protein_coding	Cdh11	ENSRNOG00000013481	121.046	8.21138	1.84567	3.27283e-10	5.03035e-08	0	293.553	184.493	369.409	0	1.19859	366.47	15.5529	0	0	22.0375	6.72537	15.2473	235.42	107.651	179.766	0	57.1499	528.574	37.6671
protein_coding	Pllp	ENSRNOG00000016558	1156.49	2.08093	0.267022	2.41822e-16	2.12388e-13	548.168	1266.03	1775.41	883.981	161.177	1379.57	1623.84	1814.5	531.349	1298.41	1364.49	1880.58	478.764	2042.11	1750.2	1703.83	143.254	587.448	1024.19	872.475
protein_coding	AC128848.1	ENSRNOG00000025764	10.8205	2.75575	0.833312	3.2604e-05	0.000653639	1.69711	8.34748	6.68451	4.33324	1.13505	7.19152	37.9107	16.2935	1.69219	21.8157	19.2828	15.9728	6.0989	5.42085	21.7039	4.38453	0	7.9744	18.8356	9.63576
protein_coding	Cacna1a	ENSRNOG00000052707	97.3257	1.72302	0.34975	3.72476e-08	2.88003e-06	37.3365	100.17	117.647	50.9156	24.9711	61.1279	140.41	108.13	31.3056	177.534	134.98	206.805	48.7912	89.8313	144.114	142.059	25.7409	131.578	63.5702	109.497
protein_coding	Nf1x	ENSRNOG00000002983	86.492	1.02713	0.470521	0.00146592	0.0122532	44.125	255.989	70.8558	193.913	64.6978	63.5251	143.92	54.8054	42.3048	67.7038	83.559	55.4843	30.4945	86.7336	72.9251	54.3682	49.2435	57.1499	194.242	43.7989
protein_coding	Syce2	ENSRNOG00000003279	30.0224	1.01769	0.402613	0.000703356	0.00681773	11.8798	22.2599	41.444	27.0828	22.701	27.5675	49.8456	37.7713	21.1524	37.6132	44.9933	24.3795	22.8709	35.6227	29.5173	37.707	5.59585	29.2395	31.7851	39.419
protein_coding	Nqo1	ENSRNOG00000012772	10343.9	2.36004	0.311619	4.16189e-15	2.64696e-12	3363.68	11118.8	12476	21225.3	2986.31	10934.7	10158.7	9292.47	1228.53	12481.6	18407.8	14832	2131.57	9685.51	10832	11594.5	4104	10863.8	20290.7	8869.28
protein_coding	Cdh1	ENSRNOG00000020151	106.513	2.05861	0.563016	3.7384e-06	0.000122471	113.707	186.427	161.765	94.248	20.4309	57.5321	252.036	64.4333	54.1502	84.2536	121.206	172.338	41.1676	219.932	179.708	121.89	0	61.1371	87.1147	36.7911
protein_coding	Il34	ENSRNOG00000017602	17.4555	2.42031	0.81857	0.000129596	0.0018474	11.8798	29.2162	45.4547	14.083	4.5402	13.1844	15.4451	30.3651	0	8.27491	14.6917	37.8302	1.52473	40.2692	24.3084	20.1689	0	13.2907	7.06335	17.5196
protein_coding	Fa2h	ENSRNOG00000018950	209.368	1.07403	0.242399	5.66224e-07	2.65736e-05	157.832	279.64	276.739	232.912	125.99	272.079	186.745	249.587	133.683	259.531	212.111	346.357	95.2954	319.056	264.788	215.719	36.9326	150.185	208.369	163.808
protein_coding	Foxf1	ENSRNOG00000049906	10.3909	3.83863	1.46361	0.00031148	0.00357273	1.69711	8.34748	29.4119	63.9153	0	1.19859	22.4656	2.22184	0	0	0	0	0	10.8417	6.0771	10.5229	3.35751	1.32907	37.6712	8.75979
protein_coding	Clic2	ENSRNOG00000000728	52.8269	1.37582	0.575771	0.000636066	0.0063107	18.6683	68.1711	29.4119	161.413	6.81029	21.5746	23.8697	35.5494	16.0758	36.861	102.842	142.914	22.1085	38.7204	38.1989	42.0915	34.6943	27.9104	151.862	36.7911
protein_coding	AABR07044631.2	ENSRNOG00000062276	13.096	8.78702	3.2074	3.71951e-06	0.000122124	0	34.7812	36.0964	20.5829	0	0	50.5476	0	0	0	0	0	0	47.2389	30.3855	13.1536	0	5.31627	21.1901	2.62794
protein_coding	Pbld1	ENSRNOG00000000386	22.4024	1.40405	0.901856	0.00244606	0.0185583	27.1538	34.7812	30.7488	14.083	1.13505	22.7731	21.7636	63.6927	5.92267	24.8247	48.6662	26.9015	6.86127	7.74407	17.3631	34.1994	0	14.6197	17.6584	27.1553
protein_coding	Ddit4	ENSRNOG00000057078	681.055	1.29273	0.553198	0.00044297	0.00472535	563.442	1151.95	942.516	874.231	95.3441	637.648	1032.72	760.61	500.043	586.766	404.022	545.596	314.856	1111.27	842.112	845.338	71.6269	544.918	1007.7	788.381
protein_coding	Vsir	ENSRNOG00000000569	144.617	1.58166	0.369798	4.94718e-07	2.3949e-05	98.4326	196.166	201.872	266.494	91.939	167.802	156.557	177.747	21.1524	112.84	126.716	145.436	77.761	212.188	147.587	126.275	31.3368	106.325	326.091	101.614
protein_coding	Gja1	ENSRNOG00000000805	985.487	3.7888	0.806201	3.20259e-09	3.53972e-07	125.586	1498.37	2332.89	4272.58	72.6431	160.611	1098.71	259.955	53.3041	100.803	138.653	80.7045	90.7212	1312.62	1297.03	1695.94	43.6477	213.98	4406.35	454.633
protein_coding	Smpdl3a	ENSRNOG00000000815	41.3536	1.52279	0.751004	0.00090661	0.00836494	35.6394	41.7374	84.2248	25.9994	19.2958	15.5816	164.28	48.8805	26.229	16.5498	29.3834	34.4675	12.9602	58.855	51.2212	22.7996	0	46.5174	60.0385	32.4112
protein_coding	Insr	ENSRNOG00000029986	34.3845	1.00259	0.528805	0.00232165	0.0177458	40.7307	51.4761	42.7809	43.3324	7.94534	27.5675	44.9312	25.9215	43.997	32.3474	55.0938	21.8575	7.62363	41.818	54.6939	25.4303	11.1917	47.8464	47.089	14.0157
protein_coding	AC126572.1	ENSRNOG00000006958	59.5231	1.35959	0.458505	0.000140554	0.0019521	35.6394	48.6936	64.1713	42.2491	11.3505	113.866	75.8214	77.7644	10.1532	75.2265	52.3392	138.711	32.7816	70.4711	70.3207	57.8758	16.7876	90.3766	57.684	48.1788
protein_coding	Mmd2	ENSRNOG00000001113	124.794	1.43215	0.326056	4.87089e-07	2.37041e-05	95.0384	158.602	102.941	186.329	49.9421	125.852	133.39	122.201	76.1487	175.278	207.52	199.239	59.4643	81.3128	214.435	133.29	40.2902	55.8208	213.078	65.6984
protein_coding	RGD1566386	ENSRNOG00000028651	34.9407	2.02359	0.633611	4.8636e-05	0.000868385	5.09134	65.3886	40.1071	7.58317	17.0257	25.1703	41.421	66.6552	10.1532	56.4199	60.6032	93.3146	0	23.2322	22.5721	30.6917	11.1917	42.5302	30.6079	49.0548
protein_coding	Zfp157	ENSRNOG00000001323	207.01	1.26991	0.267465	1.21414e-07	7.51462e-06	144.255	281.032	292.782	173.33	90.8039	236.122	263.971	311.058	111.685	170.764	190.992	283.306	60.989	256.329	224.853	218.35	52.601	276.446	193.065	307.468
protein_coding	Spry3	ENSRNOG00000060153	26.2582	1.09821	0.397301	0.000358369	0.00400505	18.6683	11.13	34.7595	22.7495	20.4309	44.3477	51.9517	45.918	13.5375	18.0544	25.7105	10.9287	18.2967	35.6227	49.4849	35.0763	6.71503	21.2651	28.2534	12.2637
protein_coding	Cyp3a9	ENSRNOG00000046643	57.8593	1.21347	2.92918	0.00112505	0.00987646	25.4567	55.6498	98.9308	227.495	0	35.9576	73.0132	61.4709	33.8439	25.577	10.1005	31.1049	12.9602	103.771	43.4078	74.5371	0	27.9104	138.913	77.0861
protein_coding	Zfp113	ENSRNOG00000001341	54.4858	1.02368	0.317856	9.17349e-05	0.00142902	20.3654	73.736	74.8665	70.4152	28.3762	73.1138	67.3968	45.1774	38.9204	67.7038	75.2949	28.5828	29.7322	48.7877	76.3978	69.2756	32.456	71.7696	51.7979	45.5509
protein_coding	Cldn15	ENSRNOG00000001419	14.8708	2.41494	1.13692	0.000578505	0.00582739	6.78846	15.3037	40.1071	23.8328	3.40515	5.99293	49.1435	0	0	7.52265	6.42761	0	0.762363	40.2692	32.1218	14.9074	10.0725	9.30347	27.0762	4.37989
pseudogene	Adam1a	ENSRNOG00000001347	31.5429	1.65277	0.58738	0.000188675	0.00243182	0	50.0849	21.3904	23.8328	4.5402	50.3406	29.4861	31.1058	42.3048	36.861	61.5215	65.5724	7.62363	19.3602	46.8804	22.7996	10.0725	39.872	43.5573	23.6514
protein_coding	Hspb8	ENSRNOG00000022392	91.5679	6.60942	1.46876	4.07112e-09	4.39109e-07	0	94.6047	70.8558	175.496	3.40515	3.59576	48.4415	10.3686	0	118.106	498.599	406.045	0	72.7943	59.0346	42.9684	0	61.1371	155.394	10.5117
protein_coding	Msi1	ENSRNOG00000001156	28.2393	1.54971	0.571615	0.000263356	0.00312972	25.4567	27.8249	40.1071	28.1661	9.08039	19.1774	54.7599	42.215	4.23048	35.3564	19.2828	26.9015	22.8709	57.3062	64.2436	36.8301	1.11917	5.31627	20.0128	24.5274
protein_coding	Oasl2	ENSRNOG00000028814	17.3426	1.51134	0.900026	0.00157805	0.0129789	3.39423	34.7812	20.0535	23.8328	5.67524	8.3901	35.8046	11.8498	0.846096	10.5317	15.6099	9.24739	31.2569	20.1346	16.495	41.2146	2.23834	5.31627	31.7851	18.3955
protein_coding	Tmem119	ENSRNOG00000000700	237.269	2.64152	1.36613	0.000594201	0.00595299	71.2788	685.884	493.317	999.895	34.0515	7.19152	498.456	14.0717	20.3063	26.3293	62.4397	10.0881	0	292.726	176.236	191.166	30.2176	114.3	833.475	183.955
pseudogene	AABR07000658.1	ENSRNOG00000055111	218.557	-1.3274	0.25875	1.51e-08	1.37e-06	375.062	196.166	152.407	191.746	401.807	129.447	110.222	183.672	385.82	68.4561	104.678	60.5284	317.143	132.424	184.049	229.75	457.741	186.069	220.141	283.817
protein_coding	Cenpw	ENSRNOG00000042944	338.311	-1.58214	0.278952	4.72e-10	6.85e-08	599.081	253.207	244.653	251.328	692.38	151.022	190.256	137.754	568.577	53.4108	81.7225	140.392	535.941	219.157	284.755	384.962	832.663	313.66	369.649	461.641
protein_coding	Akap12	ENSRNOG00000019549	778.018	-1.7901	0.308231	1.59e-10	2.68e-08	683.937	283.814	378.343	692.235	2339.34	655.627	279.416	358.457	1262.38	591.28	596.85	322.818	1503.38	339.965	277.81	352.517	2396.15	893.133	682.791	670.124
protein_coding	Plg	ENSRNOG00000017223	17.7415	-3.96615	0.954863	3.81e-07	1.94e-05	33.9423	4.17374	0	0	87.3988	3.59576	3.51025	8.88736	53.3041	3.00906	5.50938	15.9728	45.7418	6.96967	0	0	42.5285	15.9488	12.9495	11.3877
protein_coding	Ccne1	ENSRNOG00000014786	284.553	-1.17747	0.295835	3.58e-06	0.00011807	459.918	267.119	254.011	412.741	727.566	180.987	159.365	169.6	319.824	94.7854	113.861	65.5724	343.063	195.151	155.4	291.133	442.073	361.506	329.623	347.763
protein_coding	Slco3a1	ENSRNOG00000032798	57.3315	-1.0113	0.366607	0.0003169	0.00361908	88.25	50.0849	32.0857	24.9161	128.261	33.5604	30.1882	51.1023	65.9955	30.8429	44.0751	42.0336	80.8105	24.0066	67.7162	43.8453	151.088	70.4406	40.0257	47.3028
protein_coding	Prc1	ENSRNOG00000013057	1946.14	-1.10811	0.228154	8.39e-08	5.45e-06	3384.05	1338.38	1495.99	1946.71	3603.78	1414.33	1277.03	1129.44	2673.66	461.891	808.961	553.162	2900.03	1766.42	1862.2	2255.4	3235.52	2139.8	2249.68	2426.46
protein_coding	Pak1	ENSRNOG00000029784	399.045	-1.76996	0.291184	3.85e-11	7.79e-09	719.577	193.383	192.514	395.408	1287.15	293.654	223.252	194.041	543.194	229.441	247.922	273.218	737.967	89.0569	129.355	166.612	974.798	389.417	466.181	234.762
protein_coding	Wnt11	ENSRNOG00000015982	24.2944	-2.8031	0.795265	1.01e-05	0.00027018	40.7307	8.34748	9.35832	3.24993	69.238	2.39717	14.041	4.44368	59.2267	11.284	4.59115	0	102.919	3.09763	6.0771	19.2919	115.275	0	7.06335	5.25587
protein_coding	Plk1	ENSRNOG00000018815	462.362	-1.55614	0.209301	5.16e-15	2.97e-12	848.557	260.163	406.418	500.489	930.74	262.49	261.163	181.45	632.034	117.353	157.936	201.761	794.382	319.056	332.504	467.391	1306.07	445.238	381.421	440.617
protein_coding	Prkcb	ENSRNOG00000012061	75.9235	-1.77845	0.331543	2.95e-09	3.33e-07	50.9134	59.8236	25.4011	50.9156	278.087	71.9152	43.5271	84.4299	69.3799	33.0996	22.9558	38.6709	67.0879	34.0739	33.8581	42.0915	261.886	126.261	36.494	87.5979
protein_coding	Mki67	ENSRNOG00000028137	366.104	-1.02384	0.311996	5.37e-05	0.00094115	680.543	251.816	335.562	462.574	659.463	227.731	160.067	193.3	607.497	90.2718	168.036	138.711	420.062	321.379	385.461	338.486	512.58	445.238	410.852	512.447
protein_coding	Sgms1	ENSRNOG00000012536	107.39	-1.05747	0.344893	0.00010322	0.00156826	169.711	59.8236	46.7916	71.4985	215.659	112.667	44.9312	77.7644	123.53	99.2989	141.408	87.4299	150.186	61.9526	59.0346	94.7059	156.684	186.069	76.5196	112.125
protein_coding	Iqgap2	ENSRNOG00000025406	21.4134	-1.82427	0.807272	0.00064891	0.00639907	42.4279	4.17374	5.34761	1.08331	54.4823	19.1774	7.0205	2.22184	54.1502	6.01812	12.8552	0	32.0192	0	6.0771	5.26144	86.1762	22.5941	40.0257	27.1553
protein_coding	Cenph	ENSRNOG00000018615	191.885	-1.15719	0.382632	0.0001218	0.00175125	319.058	162.776	113.637	227.495	326.894	88.6954	133.39	81.4674	272.443	40.6223	62.4397	19.3355	266.827	165.723	175.368	267.457	440.953	167.462	250.749	254.91
protein_coding	Ccnb1	ENSRNOG00000058539	796.368	-1.51388	0.252038	6.24e-11	1.13e-08	1333.93	339.464	614.975	862.315	1766.14	479.435	386.128	429.556	1278.45	211.386	247.922	245.476	1122.96	511.109	670.217	748.878	1986.53	994.142	831.121	867.219
protein_coding	Cenpk	ENSRNOG00000039740	248.023	-1.33248	0.183154	2.17e-14	1.11e-11	448.038	173.906	144.385	241.578	506.232	152.22	150.239	132.57	330.824	110.583	133.143	83.2265	387.28	157.979	196.203	185.904	636.808	281.762	271.939	235.638
protein_coding	Egflam	ENSRNOG00000012058	778.46	-1.20837	0.31768	5.09e-06	0.00016001	1361.09	633.017	161.765	787.567	1198.61	1027.19	446.504	950.947	790.254	823.73	736.421	722.978	1103.14	384.88	395.879	409.515	869.596	1208.12	474.422	1083.59
protein_coding	Npr3	ENSRNOG00000019184	163.552	-1.2078	0.403404	0.00010814	0.0016163	276.63	109.908	54.813	148.414	233.82	83.901	41.421	98.5016	345.207	313.694	328.727	287.51	159.334	41.818	66.848	72.7833	115.275	237.903	63.5702	190.963
protein_coding	Ect2	ENSRNOG00000024365	479.674	-1.042	0.345018	9.41e-05	0.00145071	833.283	292.162	447.862	574.154	925.065	326.015	306.796	269.583	712.413	101.556	89.0684	142.914	587.782	414.308	605.105	542.805	665.907	477.135	601.562	678.007
protein_coding	Ccna2	ENSRNOG00000015423	579.573	-1.58052	0.25947	4.44e-11	8.4e-09	979.235	389.549	385.028	539.489	1349.57	309.235	288.543	193.3	807.176	118.858	142.326	171.497	966.676	353.904	545.202	571.743	1410.16	615.358	693.386	761.225
protein_coding	Plk4	ENSRNOG00000011654	499.415	-1.09229	0.252018	8.89e-07	3.9e-05	721.274	425.721	363.637	578.488	950.036	254.1	347.515	225.887	659.955	146.692	175.382	130.304	755.502	358.551	454.914	561.22	1018.45	543.588	693.386	623.697
protein_coding	Mme	ENSRNOG00000009514	141.702	-1.24843	0.643038	0.00092866	0.00852574	215.534	47.3024	45.4547	159.247	516.447	68.3194	31.5923	32.587	110.839	85.7582	129.471	111.809	189.066	37.1716	53.8257	72.7833	288.746	276.446	280.18	81.466
protein_coding	Gask1b	ENSRNOG00000010183	1811.46	-1.65605	0.248083	8.61e-13	2.6e-10	3905.06	2175.91	768.719	1661.8	4784.23	1084.72	997.613	740.613	2288.69	1330.76	1221.25	1086.99	3249.19	794.542	733.592	980.382	3266.86	2077.33	1763.48	1317.47
protein_coding	Cenpe	ENSRNOG00000009339	278.785	-1.23567	0.373609	3.83e-05	0.00072874	425.976	201.731	240.642	328.243	721.891	157.015	193.766	188.856	423.048	63.9425	77.1314	39.5116	384.993	209.864	218.775	227.119	350.301	400.049	319.028	403.826
protein_coding	Gbp7	ENSRNOG00000029191	193.332	-1.25667	0.320229	3.3e-06	0.00011053	135.769	95.996	118.984	160.33	522.122	117.461	82.1399	111.833	142.99	79.7401	92.7413	74.8198	354.499	107.643	165.818	177.135	632.332	291.066	144.799	258.414
protein_coding	Gbp2	ENSRNOG00000031743	17395.4	-1.64442	0.438629	4.32e-06	0.00013845	19101	7548.9	6173.82	12191.6	72164.1	13651.9	8458.3	9462.81	14680.6	18416.9	17227.8	10874.1	23518.9	4312.68	7823.83	7551.92	56462.2	17369.6	9586.14	11330.8
protein_coding	Kyat3	ENSRNOG00000043426	688.093	-2.12568	0.405754	2.68e-09	3.08e-07	787.461	357.55	239.306	532.989	2551.59	407.519	220.444	268.102	662.493	339.271	401.267	427.902	1109.24	196.699	301.25	308.671	2757.64	863.894	281.357	747.21
protein_coding	Clca4l	ENSRNOG00000036877	162.029	-1.96747	0.589655	1.3e-05	0.00032983	597.384	97.3872	21.3904	207.996	750.267	178.589	32.2943	52.5835	96.455	34.6042	56.9303	60.5284	98.3448	16.2626	35.5944	45.5992	511.461	86.3894	193.065	67.4503
protein_coding	Ccn1	ENSRNOG00000014350	127.407	-3.5883	0.369851	9.98e-24	3.07e-20	444.644	26.4337	42.7809	61.7487	136.206	32.3618	11.9349	32.587	417.972	10.5317	23.874	21.8575	336.202	13.1649	24.3084	17.5381	748.725	27.9104	71.8107	45.5509
lincRNA	LOC102553018	ENSRNOG00000057834	30.4354	-2.11568	0.872298	0.00015557	0.00212077	37.3365	9.73872	12.0321	54.1655	155.502	7.19152	11.2328	8.14674	13.5375	18.8066	22.9558	15.1321	55.6525	10.0673	1.73631	5.26144	74.9845	57.1499	15.3039	22.7754
protein_coding	Ddah1	ENSRNOG00000014613	761.45	-2.52547	0.531688	2.14e-08	1.81e-06	1167.61	386.766	188.503	661.903	4169.03	315.228	180.427	171.822	766.563	188.066	317.708	80.7045	1068.07	186.632	146.718	159.597	3151.59	899.779	633.347	388.934
protein_coding	Gipc2	ENSRNOG00000042152	43.4606	-1.33704	0.321466	1.84e-06	7.05e-05	100.13	37.5636	26.738	41.1658	79.4534	21.5746	36.5066	45.918	77.8409	15.0453	21.1193	36.1489	44.9794	14.7137	24.3084	44.7222	97.3679	38.5429	32.9623	32.4112
lincRNA	AABR07059002.1	ENSRNOG00000056565	33.577	-1.05127	0.717724	0.00369163	0.0257715	37.3365	19.4774	12.0321	28.1661	27.2412	70.7166	12.6369	44.4368	100.685	23.3202	32.1381	45.3963	44.9794	21.6834	1.73631	10.5229	39.171	35.8848	41.2029	22.7754
protein_coding	Slc25a13	ENSRNOG00000009957	40.3328	-1.12438	0.473881	0.00082625	0.0077712	86.5528	31.9987	54.813	44.4157	71.5081	8.3901	31.5923	9.62797	70.226	7.52265	15.6099	37.8302	52.603	33.2995	23.4402	29.8148	111.917	26.5813	28.2534	30.6592
protein_coding	Flnc	ENSRNOG00000007281	204.361	-1.32246	0.425984	7.96e-05	0.001277	358.091	70.9535	101.605	112.664	447.209	166.603	129.879	52.5835	207.294	320.465	271.796	179.063	463.517	45.69	147.587	81.5523	499.15	231.258	104.773	95.4817
protein_coding	Zyx	ENSRNOG00000017354	654.198	-1.11092	0.233592	1.33e-07	8.11e-06	702.605	383.984	455.884	707.402	1264.44	511.796	414.912	256.993	808.022	585.262	449.015	480.864	1155.74	631.142	510.476	454.238	1588.1	676.495	567.423	479.16
protein_coding	Nap1l5	ENSRNOG00000007808	31.8306	-1.14856	0.417022	0.00032459	0.00368186	16.9711	12.5212	9.35832	28.1661	24.9711	31.1632	9.12665	22.959	38.0743	30.0906	24.7922	39.5116	60.2267	34.0739	20.8358	35.9532	97.3679	49.1755	22.3673	28.9073
protein_coding	Mad2l1	ENSRNOG00000005376	251.664	-1.30622	0.287947	2.64e-07	1.43e-05	341.12	164.167	212.567	274.078	600.441	143.83	145.324	99.2422	351.13	101.556	79.8861	70.6164	320.192	159.528	194.467	218.35	696.124	349.545	313.142	197.971
protein_coding	Sema4f	ENSRNOG00000006784	12.1019	-2.78807	0.881898	4.89e-05	0.00086908	18.6683	2.78249	0	8.66648	23.836	10.7873	0	3.70307	37.2282	11.284	3.67292	0	22.8709	8.51848	5.20894	1.75381	41.4093	22.5941	9.4178	9.63576
protein_coding	Fbln2	ENSRNOG00000007338	241.885	-1.0611	0.398147	0.00027351	0.00322337	899.471	198.948	280.749	197.162	231.55	89.894	346.813	143.679	170.911	41.3746	17.4464	38.6709	830.213	326.8	249.161	202.565	220.477	90.3766	124.786	136.653
protein_coding	Cdca3	ENSRNOG00000015529	566.713	-1.12099	0.262937	1.13e-06	4.67e-05	933.413	318.595	537.435	607.737	959.116	303.242	339.09	335.498	872.325	115.097	229.558	120.216	910.261	453.803	604.237	610.327	1154.98	590.106	612.157	727.062
protein_coding	RGD1561551	ENSRNOG00000036959	29.2072	-1.84047	0.450067	1.6e-06	6.27e-05	47.5192	25.0424	8.02141	9.74979	136.206	31.1632	16.1472	18.5153	45.6892	30.0906	26.6287	15.9728	28.2074	6.96967	8.68156	14.0305	50.3627	33.2267	11.7723	20.1475
protein_coding	Sapcd2	ENSRNOG00000013069	218.931	-1.64721	0.382027	4.33e-07	2.15e-05	232.505	111.3	148.396	183.079	587.955	122.256	56.164	83.6893	285.981	54.9153	65.1944	20.1761	343.063	193.602	222.248	195.55	815.876	206.005	237.799	212.863
protein_coding	Entpd2	ENSRNOG00000013102	1654.55	-1.1029	0.254439	7.17e-07	3.32e-05	3886.39	1832.27	885.029	1886.04	3746.8	1230.95	764.533	1133.88	2457.06	791.382	1359.9	866.733	1710.74	996.662	1115.58	946.182	3106.82	1049.96	2148.44	1175.56
protein_coding	Phf19	ENSRNOG00000018874	54.0224	-1.86181	0.479166	2.88e-06	9.92e-05	159.529	33.3899	16.0428	32.4993	110.1	19.1774	25.9759	43.6962	71.9182	12.7885	9.18231	52.9623	52.603	69.6967	46.8804	41.2146	129.824	59.808	38.8484	54.3107
protein_coding	Tnfaip6	ENSRNOG00000050792	474.83	-1.49334	0.203972	1.24e-14	6.72e-12	1016.57	353.376	279.413	457.157	955.711	242.114	265.375	182.931	933.244	372.371	373.72	263.971	1078.74	244.713	274.337	325.332	753.202	320.305	465.004	339.004
protein_coding	Grb14	ENSRNOG00000052498	34.3561	-1.44457	0.793127	0.00118853	0.0103353	56.0048	9.73872	8.02141	11.9164	108.965	15.5816	16.1472	17.0341	22.8446	36.861	41.3204	48.759	12.9602	12.3905	9.54972	4.38453	138.777	93.0347	7.06335	15.7676
protein_coding	Tspan18	ENSRNOG00000008758	74.8319	-2.32471	0.496544	7.59e-08	5.07e-06	137.466	36.1724	10.6952	61.7487	250.846	28.7661	38.6128	15.5529	184.449	33.8519	67.9491	24.3795	243.194	10.0673	23.4402	23.6765	171.233	66.4534	43.5573	24.5274
protein_coding	Prrg4	ENSRNOG00000022710	5906.42	-1.21665	0.114935	2.29e-27	1.05e-23	9213.63	4118.09	3633.7	4636.57	11891.9	5496.72	3970.09	4368.14	8902.63	5208.68	4965.79	4767.45	8804.53	3179.72	3964	3732.12	11169.3	6132.32	4652.39	5320.69
protein_coding	Knstrn	ENSRNOG00000009334	402.201	-1.03778	0.218114	1.39e-07	8.38e-06	760.307	242.077	367.648	531.905	768.428	260.093	278.714	302.17	477.198	115.849	174.464	122.738	491.724	295.824	330.768	459.499	731.938	423.972	412.029	496.68
protein_coding	Rad51	ENSRNOG00000037302	141.678	-1.03324	0.265447	6.39e-06	0.00018959	217.231	83.4748	113.637	148.414	246.306	81.5039	130.581	77.0238	219.139	28.5861	51.4209	59.6877	236.333	89.8313	127.619	140.305	296.58	162.146	176.584	147.164
protein_coding	Oip5	ENSRNOG00000057458	101.581	-1.15805	0.265932	8.23e-07	3.72e-05	159.529	79.301	66.8451	108.331	181.608	80.3053	65.9927	58.5084	141.298	24.8247	44.0751	28.5828	148.661	88.2824	83.343	81.5523	226.073	118.287	120.077	126.141
protein_coding	LOC100911204	ENSRNOG00000026378	24.4223	-1.14917	0.465544	0.00064345	0.00636346	39.0336	13.9125	18.7166	22.7495	54.4823	14.383	16.8492	8.88736	32.9978	7.52265	8.26408	4.20336	32.7816	18.5858	18.2313	20.1689	53.7202	38.5429	22.3673	42.047
protein_coding	Gatm	ENSRNOG00000000168	1107.48	-1.39631	0.559797	0.00031676	0.00361908	797.644	201.731	266.044	320.66	3431.25	1550.97	462.651	1350.14	1040.7	1446.61	1370	727.181	1661.95	377.136	450.573	632.25	2585.28	2313.91	251.926	911.018
protein_coding	Gins1	ENSRNOG00000008091	121.063	-1.15516	0.333453	2.24e-05	0.0004974	178.197	65.3886	169.787	107.248	202.039	61.1279	93.3727	57.7678	181.065	32.3474	24.7922	29.4235	189.066	95.2521	98.9698	140.305	355.896	90.3766	120.077	128.769
protein_coding	Tpx2	ENSRNOG00000008165	707.944	-1.12402	0.228316	5.49e-08	3.92e-06	1131.98	461.894	479.948	713.901	1307.58	505.803	376.299	473.252	991.625	208.377	323.217	250.52	970.488	517.304	660.667	927.767	1242.28	802.757	848.779	964.452
protein_coding	Dsn1	ENSRNOG00000006236	204.551	-1.17865	0.250617	1.19e-07	7.39e-06	363.183	171.123	159.091	251.328	353	130.646	91.9686	150.344	313.056	86.5104	62.4397	117.694	351.449	136.296	190.994	225.365	277.554	172.779	263.698	222.499
protein_coding	Nnat	ENSRNOG00000024923	123.346	-2.02741	0.437773	1.21e-07	7.51e-06	203.654	52.8673	70.8558	103.998	366.621	22.7731	38.6128	62.2115	198.833	45.1359	62.4397	28.5828	350.687	95.2521	98.1017	67.5218	310.01	199.36	44.7346	44.6749
miRNA	Gm23134	ENSRNOG00000043596	15.7602	-2.64722	0.662153	1.92e-06	7.28e-05	20.3654	5.56498	2.6738	15.1663	57.8875	3.59576	2.8082	5.92491	26.229	5.26585	3.67292	2.52202	37.3558	17.037	10.4179	14.0305	39.171	30.5685	7.06335	7.88381
protein_coding	Fam83d	ENSRNOG00000015794	83.7492	-1.39454	0.368815	5.88e-06	0.0001781	134.072	65.3886	76.2034	125.664	158.907	35.9576	36.5066	26.6621	93.9167	24.8247	10.1005	25.2202	114.354	61.9526	91.1564	88.5676	241.741	89.0475	90.6463	84.0939
protein_coding	Ube2c	ENSRNOG00000015131	419.403	-1.55535	0.22233	1.08e-13	4.63e-11	666.966	232.338	299.466	412.741	824.045	230.129	216.934	200.706	676.877	106.822	150.59	168.134	590.831	288.854	326.427	463.007	1278.09	418.656	393.193	443.245
protein_coding	Aurka	ENSRNOG00000004479	321.574	-1.13288	0.267779	1.07e-06	4.5e-05	444.644	186.427	250.001	284.911	789.994	200.164	214.827	224.406	522.888	136.16	103.76	149.64	330.103	297.372	281.283	314.81	585.326	364.164	393.193	357.399
protein_coding	Mms22l	ENSRNOG00000006996	167.896	-1.22305	0.365893	4.51e-05	0.00082205	278.327	130.777	121.658	146.247	407.483	74.3124	116.54	28.1433	181.065	49.6495	49.5845	39.5116	248.53	202.895	155.4	201.689	345.824	191.386	181.293	207.607
protein_coding	Cntfr	ENSRNOG00000047307	58.6213	-1.41948	0.318071	4.44e-07	2.19e-05	122.192	30.6074	29.4119	38.9992	87.3988	41.9505	37.2087	53.3241	127.761	63.1902	56.0121	44.5556	85.3847	11.6161	31.2536	49.1068	120.87	50.5046	34.1395	56.9386
protein_coding	Klf4	ENSRNOG00000016299	152.521	-1.03297	0.755011	0.00245778	0.0186103	456.524	133.56	90.9094	129.997	44.2669	81.5039	122.157	111.092	643.879	45.8881	58.7668	68.0944	458.943	86.7336	85.0793	100.844	42.5285	57.1499	121.254	111.249
protein_coding	Tnc	ENSRNOG00000058645	2912.05	-1.44036	0.347381	1.64e-06	6.38e-05	3723.47	2451.38	2000.01	2868.61	8713.77	1417.93	2445.94	1035.38	2906.34	1274.34	790.597	886.068	8636.05	1388.51	2153.9	1536.34	7382.05	1762.34	3471.64	1396.31
protein_coding	Dab1	ENSRNOG00000007410	92.8269	-1.83739	0.552422	1.36e-05	0.00034095	42.4279	34.7812	26.738	36.8326	567.524	101.88	49.1435	41.4743	34.69	20.3111	29.3834	50.4403	65.5632	34.8483	32.1218	30.6917	485.72	86.3894	40.0257	45.5509
protein_coding	Kif2c	ENSRNOG00000019100	342.521	-1.21868	0.278451	5.34e-07	2.54e-05	393.731	226.773	240.642	363.992	660.598	267.285	199.382	194.781	493.274	112.84	89.9866	93.3146	592.356	263.299	348.131	460.376	665.907	406.695	417.915	359.151
protein_coding	Cdc20	ENSRNOG00000028415	1104.45	-1.21806	0.214956	9.82e-10	1.24e-07	1571.53	648.321	887.703	1127.73	2190.64	709.563	755.406	759.129	1736.19	412.241	403.103	331.225	1468.31	849.525	921.114	1054.04	2369.28	1322.42	1220.78	1350.76
protein_coding	Cdca8	ENSRNOG00000031431	573.054	-1.17996	0.215857	2.67e-09	3.08e-07	829.889	322.769	378.343	605.57	1090.78	393.136	383.319	327.351	839.328	170.012	247.004	181.585	811.917	366.295	540.861	503.344	1468.35	696.431	689.854	614.937
protein_coding	Ak2	ENSRNOG00000000122	569.053	-1.15152	0.199062	4.28e-10	6.32e-08	626.235	434.069	315.509	462.574	1389.3	436.285	351.727	394.006	665.032	324.226	417.795	434.627	657.157	467.742	363.758	397.239	1552.29	578.144	592.144	521.207
protein_coding	LOC100360316	ENSRNOG00000051615	1238.37	-1.0632	0.175674	1.07e-10	1.88e-08	1888.89	820.835	947.864	1213.31	1850.13	882.16	749.79	856.889	2221.85	526.585	731.83	554.843	1724.47	985.821	1098.22	1222.41	2384.95	1236.03	1334.97	1535.59
protein_coding	Aunip	ENSRNOG00000022030	41.0798	-1.01818	0.410886	0.00076296	0.00729494	79.7644	36.1724	48.1285	48.749	55.6174	26.3689	17.5513	21.4778	28.7673	22.5679	3.67292	15.1321	67.0879	23.2322	39.067	59.6297	66.0311	62.4662	31.7851	68.3263
protein_coding	Ephb2	ENSRNOG00000012531	81.4474	-1.19796	0.264513	3.53e-07	1.81e-05	106.918	65.3886	61.4975	71.4985	135.071	107.873	64.5886	59.9897	118.453	79.7401	57.8485	56.325	172.294	43.3668	39.9352	49.1068	127.585	98.351	51.7979	61.3185
protein_coding	Alpl	ENSRNOG00000013954	19.2882	-1.28801	0.837302	0.00264857	0.0197614	52.6105	18.0862	30.7488	19.4996	53.3473	14.383	13.339	10.3686	28.7673	11.284	0	0.840672	17.5343	27.8787	4.34078	3.50763	29.0984	17.2779	18.8356	14.0157
protein_coding	Epha2	ENSRNOG00000009222	134.312	-1.10902	0.281464	5.44e-06	0.00016805	239.293	90.431	85.5618	175.496	195.228	143.83	60.3763	58.5084	184.449	94.7854	112.024	94.9959	290.46	116.936	120.674	90.3214	198.093	101.009	95.3552	138.405
protein_coding	Syn1	ENSRNOG00000010365	13.7836	-1.52236	0.740097	0.00108693	0.0096045	33.9423	11.13	6.68451	9.74979	41.9968	5.99293	4.91435	2.22184	10.9993	0	4.59115	2.52202	41.1676	5.42085	23.4402	27.1841	27.9793	6.64534	4.7089	4.37989
protein_coding	Tmsb4x	ENSRNOG00000047931	16144.7	-1.29561	0.173397	3.64e-15	2.49e-12	19829.1	10684.8	12601.6	12165.6	35159.3	11730.6	13199.2	8638.51	20542.4	10886	11187.7	11652.6	26982.3	8725.25	9315.32	9720.51	51618.4	13379.7	12738.8	12135.8
protein_coding	Kif4a	ENSRNOG00000038035	355.921	-1.0081	0.35129	0.00023781	0.00289896	432.764	244.859	296.792	346.659	651.518	245.71	173.406	155.529	619.343	111.335	179.055	50.4403	564.911	229.225	429.737	362.162	742.01	376.126	397.902	508.944
protein_coding	Lpar4	ENSRNOG00000002428	233.129	-1.06296	0.30183	2.48e-05	0.00053732	490.466	211.469	144.385	257.828	433.589	213.348	179.725	223.665	258.059	224.175	159.772	91.6332	226.422	126.228	55.562	159.597	242.86	421.314	216.609	325.864
protein_coding	Gpc4	ENSRNOG00000002413	230.209	-1.217	0.542266	0.00052018	0.00535692	237.596	233.729	141.712	322.826	682.164	124.653	58.2702	71.0989	214.908	164.746	235.067	139.552	267.589	33.2995	42.5397	102.598	496.912	435.934	386.13	212.863
protein_coding	Fosl2	ENSRNOG00000052357	17.7361	-1.11832	0.506291	0.00118778	0.0103337	22.0625	6.95623	13.369	12.9997	28.3762	13.1844	15.4451	7.40613	47.3814	20.3111	11.0188	10.9287	41.93	19.3602	5.20894	8.76907	27.9793	13.2907	16.4812	12.2637
protein_coding	Cenpa	ENSRNOG00000032178	104.259	-1.21834	0.28657	1.16e-06	4.75e-05	169.711	69.5623	94.9201	106.164	180.473	65.9222	40.0169	39.9931	163.297	36.861	46.8298	35.3082	121.978	58.0806	86.8156	89.4445	293.223	140.881	128.318	117.381
protein_coding	Rrm2	ENSRNOG00000054286	1105.19	-1.23497	0.216416	6.56e-10	8.97e-08	1617.35	646.929	875.671	1002.06	2602.67	606.485	774.361	508.061	1449.36	305.419	462.788	351.401	1830.43	791.444	1110.37	1305.71	2401.74	1153.63	1005.35	1302.58
protein_coding	Sostdc1	ENSRNOG00000005770	5129.87	-1.63085	0.394894	9.79e-07	4.22e-05	15431.9	6195.22	1552.14	6652.61	12019	3552.61	2310.45	2507.72	8970.31	2460.66	3209.22	2369.01	6637.13	2208.61	1566.15	2425.52	5595.85	5602.02	6016.8	5314.56
protein_coding	Stxbp6	ENSRNOG00000004198	208.592	-1.12925	0.228614	4.58e-08	3.4e-06	307.178	176.688	133.69	179.83	413.158	228.93	120.753	139.235	182.757	192.58	169.873	153.002	345.35	116.936	114.597	165.735	430.881	236.574	183.647	180.452
protein_coding	Fos	ENSRNOG00000008015	2084.98	-1.64071	0.500243	2.19e-05	0.00048864	6902.16	1093.52	1287.44	932.73	1014.73	1463.47	1305.11	1200.53	7699.48	1198.36	1196.45	1470.34	7994.14	1271.58	962.786	1147.87	1029.64	749.594	930.008	849.699
protein_coding	Flvcr2	ENSRNOG00000008754	256.7	-1.34842	0.417641	2.95e-05	0.00061682	373.365	116.865	133.69	176.58	1103.27	169.001	141.112	188.116	177.68	182.8	293.834	226.981	214.986	108.417	117.201	138.551	690.529	320.305	108.305	152.42
protein_coding	Cdca7l	ENSRNOG00000005410	133.64	-1.08088	0.425293	0.00057272	0.00578176	168.014	94.6047	93.5832	174.413	238.36	83.901	92.6706	14.0717	223.369	66.1993	46.8298	69.7758	189.828	63.5014	102.442	121.89	345.824	136.894	153.039	193.591
protein_coding	Prim1	ENSRNOG00000031993	595.146	-1.09085	0.207407	1.27e-08	1.17e-06	923.23	374.245	419.787	441.991	1162.29	358.377	426.847	338.46	922.245	336.262	379.229	194.195	689.176	392.625	449.705	597.173	1401.2	745.607	645.119	705.163
protein_coding	Timeless	ENSRNOG00000031916	195.634	-1.26101	0.301696	1.12e-06	4.67e-05	436.158	190.601	93.5832	238.328	320.084	124.653	101.095	105.167	326.593	91.024	63.3579	79.8638	242.431	138.619	191.863	159.597	286.508	203.347	230.736	289.073
protein_coding	Kcnmb4	ENSRNOG00000054458	39.2834	-1.17051	0.406142	0.00018533	0.00239736	61.0961	25.0424	8.02141	34.6659	51.0772	44.3477	16.1472	51.1023	45.6892	33.8519	39.4839	47.9183	32.0192	17.8114	13.8905	36.8301	58.1969	75.7568	20.0128	72.7062
protein_coding	AABR07057190.1	ENSRNOG00000029115	10.7296	-2.75934	1.66802	0.00352741	0.0249062	0	0	0	1.08331	23.836	17.9788	0	17.7747	33.8439	13.5408	8.26408	13.4507	0	0	0	0	44.7668	17.2779	0	22.7754
protein_coding	Dscc1	ENSRNOG00000026502	89.232	-1.3442	0.39082	1.87e-05	0.00043462	106.918	80.6923	90.9094	79.0817	155.502	68.3194	29.4861	30.3651	149.759	21.8157	17.4464	25.2202	169.245	64.2758	89.4201	71.0294	205.927	87.7184	115.368	126.141
protein_coding	Col14a1	ENSRNOG00000026415	693.446	-1.60079	0.282394	3.5e-10	5.3e-08	2068.78	537.021	324.867	709.568	2257.61	381.15	321.539	319.204	860.48	297.145	408.613	184.107	841.649	428.247	548.675	429.684	1328.46	567.512	547.41	507.192
protein_coding	Trib1	ENSRNOG00000004100	124.536	-1.51421	0.295229	1.26e-08	1.16e-06	349.606	90.431	98.9308	120.247	95.3441	43.1491	60.3763	60.7303	351.13	72.2174	71.622	35.3082	378.132	111.515	98.1017	76.2909	160.041	74.4278	80.0513	63.0705
protein_coding	Kdelr3	ENSRNOG00000013577	339.748	-1.08318	0.281829	7.68e-06	0.0002188	296.995	255.989	217.915	475.573	799.074	194.171	214.827	253.29	299.518	185.809	187.319	152.162	403.29	213.736	173.631	237.642	1119.17	386.759	428.51	299.585
protein_coding	Rangap1	ENSRNOG00000031789	516.258	-1.02085	0.188668	4.41e-09	4.71e-07	762.004	421.548	514.707	553.572	999.978	363.172	327.857	210.334	730.181	338.519	269.96	341.313	853.847	447.608	496.585	470.022	860.642	439.921	459.118	464.269
protein_coding	Cenpm	ENSRNOG00000023262	222.661	-1.06956	0.183932	4.4e-10	6.44e-08	393.731	136.342	189.84	217.745	257.656	136.639	159.365	157.01	308.825	61.6857	104.678	148.799	359.073	195.151	198.808	213.088	550.632	190.057	209.546	264.546
protein_coding	Fbln1	ENSRNOG00000014137	46.144	-3.78901	0.904438	4.32e-07	2.15e-05	79.7644	36.1724	1.3369	44.4157	178.203	7.19152	9.12665	12.5904	125.222	63.1902	9.18231	0	102.919	7.74407	1.73631	12.2767	36.9326	151.514	18.8356	24.5274
protein_coding	Racgap1	ENSRNOG00000049033	285.823	-1.15436	0.29452	4.35e-06	0.00013916	448.038	154.428	201.872	270.828	565.254	203.76	155.855	122.201	431.509	100.051	123.043	54.6437	401.003	242.39	267.392	311.302	598.756	328.28	376.712	359.151
protein_coding	Hnrnpa1	ENSRNOG00000036839	1211.41	-1.05197	0.111971	4.14e-22	9.53e-19	1630.93	979.437	970.591	991.229	2539.1	1025.99	805.954	968.722	1717.58	865.857	805.288	785.188	1681.77	952.521	958.445	962.844	2139.85	1226.73	1063.03	1157.17
protein_coding	Spc24	ENSRNOG00000029862	289.496	-1.31324	0.259691	2.45e-08	2.03e-06	459.918	191.992	187.166	326.076	517.582	167.802	180.427	102.205	482.275	91.024	142.326	94.1552	397.953	210.639	245.688	302.533	827.067	257.839	290.775	314.476
protein_coding	H2afx	ENSRNOG00000010386	997.698	-1.18336	0.190323	3.23e-11	6.85e-09	1529.1	713.709	736.633	1057.31	1729.81	594.499	666.948	579.16	1523.82	341.528	474.725	325.34	1598.68	957.168	897.674	1006.69	2097.33	1002.12	1017.12	1104.61
miRNA	AC105645.3	ENSRNOG00000057300	178.159	-1.17225	0.213265	2.57e-09	3e-07	296.995	137.733	116.311	204.746	283.762	112.667	127.071	115.536	285.981	58.6766	89.9866	63.8911	301.896	142.491	175.368	178.889	374.922	142.21	168.343	185.707
protein_coding	Gldn	ENSRNOG00000024082	939.569	-3.55067	0.649748	7.4e-10	9.68e-08	935.11	282.423	77.5403	730.151	5516.34	188.178	176.215	276.989	449.277	138.417	112.942	77.3418	1203.01	57.3062	79.8704	28.9379	7057.49	600.738	536.815	266.297
protein_coding	Pclaf	ENSRNOG00000016561	288.764	-1.48051	0.220398	7.32e-13	2.33e-10	561.745	185.036	233.958	292.494	573.2	151.022	148.835	156.269	435.74	76.731	87.2319	71.4571	448.269	205.992	242.216	257.811	758.798	239.232	353.168	296.081
protein_coding	Myo5a	ENSRNOG00000058866	59.7642	-1.07042	0.321877	4.88e-05	0.00086908	84.8557	43.1286	34.7595	63.9153	130.531	65.9222	24.5718	86.6517	63.4572	59.4289	24.7922	50.4403	64.0385	51.8853	59.0346	56.122	91.772	46.5174	40.0257	53.4347
protein_coding	Ttk	ENSRNOG00000029055	245.363	-1.33008	0.269129	3.85e-08	2.95e-06	263.053	111.3	129.68	230.745	583.415	105.476	156.557	154.048	343.515	58.6766	86.3137	93.3146	349.925	229.225	212.698	235.011	602.114	314.989	280.18	367.035
protein_coding	Adamts7	ENSRNOG00000028036	126.235	-1.22839	0.275401	4.25e-07	2.13e-05	220.625	175.297	131.016	179.83	186.148	118.66	89.8624	69.6176	258.906	60.1812	53.2574	95.8366	184.492	99.8986	53.8257	66.6449	160.041	106.325	101.241	113.001
protein_coding	PCOLCE2	ENSRNOG00000046848	114.461	-1.15365	0.587455	0.00173479	0.0140336	168.014	158.602	62.8344	223.162	222.47	29.9647	41.421	49.6211	69.3799	40.6223	43.1568	65.5724	247.768	24.781	56.4302	45.5992	428.642	25.2523	230.736	55.1866
protein_coding	Poc1a	ENSRNOG00000037295	31.2363	-1.18055	0.393973	0.00013803	0.0019257	35.6394	30.6074	29.4119	43.3324	60.1576	17.9788	21.7636	16.2935	64.3033	15.0453	12.8552	15.9728	41.93	13.9393	23.4402	24.5534	85.057	22.5941	27.0762	22.7754
lincRNA	AABR07071659.2	ENSRNOG00000053160	10.2733	-2.47853	0.730718	1.96e-05	0.00045038	18.6683	8.34748	1.3369	9.74979	39.7267	13.1844	2.8082	7.40613	14.3836	11.284	10.1005	11.7694	10.6731	2.32322	0.868156	0.876907	24.6218	7.9744	2.35445	7.00783
protein_coding	Csrnp1	ENSRNOG00000033433	72.7358	-1.24576	0.567498	0.00062998	0.00625704	147.649	40.3461	44.1178	85.5815	37.4566	63.5251	60.3763	51.1023	166.681	64.6948	37.6475	42.8743	238.62	67.3734	11.286	34.1994	96.2487	50.5046	70.6335	43.7989
protein_coding	Uhrf1	ENSRNOG00000048411	334.731	-1.55886	0.374604	1.27e-06	5.1e-05	573.625	292.162	292.782	264.328	745.727	131.844	157.259	119.979	824.098	158.728	154.263	202.602	452.081	346.16	315.141	259.564	987.109	58.479	275.471	83.218
protein_coding	RGD1305645	ENSRNOG00000023576	48.9995	-1.38084	0.761774	0.00177412	0.0142579	106.918	83.4748	13.369	77.9983	105.56	52.7378	37.2087	53.3241	23.6907	14.293	0	21.0168	88.4341	12.3905	23.4402	21.9227	15.6684	119.616	38.8484	70.0783
protein_coding	Spats2l	ENSRNOG00000016012	217.799	-1.37949	0.234386	2.01e-10	3.28e-08	249.476	116.865	56.1499	203.662	464.235	212.15	172.002	229.59	224.216	185.057	139.571	203.443	328.578	80.5384	98.1017	181.52	499.15	257.839	195.419	258.414
protein_coding	Sgo2	ENSRNOG00000027035	256.959	-1.02483	0.286028	1.89e-05	0.00043906	415.793	229.556	279.413	243.745	444.939	163.008	153.749	108.87	376.513	55.6676	87.2319	67.2537	394.904	226.127	254.37	271.841	434.238	313.66	317.851	300.461
lincRNA	AC111319.2	ENSRNOG00000058926	42.3466	-1.13153	0.39588	0.00020299	0.00257135	67.8846	26.4337	42.7809	30.3327	116.91	41.9505	21.0615	19.2559	61.765	25.577	16.5282	27.7422	29.7322	14.7137	26.0447	28.061	126.466	34.5557	47.089	42.047
protein_coding	Bok	ENSRNOG00000018214	114.818	-1.21892	0.392343	8.87e-05	0.00138777	117.101	107.126	94.9201	163.58	229.28	75.5109	81.4378	33.3276	157.374	35.3564	28.4652	69.7758	133.414	81.3128	91.1564	131.536	367.088	86.3894	103.596	108.621
protein_coding	Epb41l3	ENSRNOG00000016724	713.342	-2.16806	0.518817	4.94e-07	2.39e-05	1050.51	218.426	128.343	345.576	2898.91	382.349	226.06	222.925	675.185	765.805	528.901	368.214	944.568	145.589	265.656	300.779	2255.13	1565.64	382.598	595.665
protein_coding	Ndc80	ENSRNOG00000013727	378.615	-1.0149	0.275826	1.39e-05	0.00034742	804.432	317.204	447.862	401.908	752.537	178.589	202.893	123.682	426.433	100.803	144.162	70.6164	516.882	346.16	379.384	340.24	644.642	437.263	469.713	466.897
protein_coding	Crmp1	ENSRNOG00000004781	328.766	-1.07043	0.310381	3.22e-05	0.00065065	588.899	474.415	199.198	360.742	687.84	272.079	259.057	94.0579	546.578	171.516	173.546	140.392	584.732	178.114	221.38	235.888	408.497	312.331	412.029	254.034
protein_coding	Ccdc96	ENSRNOG00000006575	11.0721	-1.54439	1.32641	0.00320654	0.0230571	16.9711	4.17374	1.3369	6.49986	7.94534	5.99293	0	20.7372	18.6141	1.50453	16.5282	58.0064	6.86127	2.32322	1.73631	7.89216	26.8601	6.64534	1.17723	9.63576
protein_coding	Tacc3	ENSRNOG00000017259	738.902	-1.19062	0.310919	5.95e-06	0.00017991	1291.5	403.461	657.756	777.817	1230.39	469.846	529.346	371.047	1332.6	201.607	263.532	127.782	1154.22	503.365	597.292	903.214	1337.41	905.095	860.552	860.211
protein_coding	Mcm6	ENSRNOG00000003703	970.576	-1.09136	0.238712	2.99e-07	1.58e-05	1468	663.624	883.692	943.563	1928.45	469.846	830.525	476.955	1407.06	343.033	366.374	245.476	1532.35	782.152	846.453	1133.84	1866.78	1014.08	1010.06	1199.21
protein_coding	Btg2	ENSRNOG00000003300	106.042	-1.93498	0.447407	5.47e-07	2.59e-05	308.875	70.9535	49.4654	137.58	89.6689	61.1279	30.1882	55.546	274.135	60.1812	61.5215	16.8134	352.974	72.7943	50.3531	41.2146	110.798	119.616	65.9246	91.1018
protein_coding	Pkp1	ENSRNOG00000010076	75.6662	-1.88017	0.590357	3.74e-05	0.0007148	25.4567	76.5185	32.0857	111.581	253.116	41.9505	21.7636	14.0717	82.9174	49.6495	35.811	31.9455	212.699	49.5621	37.3307	35.0763	240.622	70.4406	63.5702	27.1553
protein_coding	Ildr2	ENSRNOG00000025151	17.2464	-1.66964	0.609091	0.00021257	0.00265089	35.6394	6.95623	2.6738	15.1663	27.2412	17.9788	5.6164	15.5529	34.69	8.27491	18.3646	4.20336	43.4547	4.64644	7.81341	10.5229	39.171	13.2907	11.7723	21.8995
lincRNA	AABR07021666.1	ENSRNOG00000051222	15.8647	-1.78768	0.651633	0.00016948	0.00226846	23.7596	2.78249	6.68451	11.9164	34.0515	21.5746	2.8082	20.7372	56.6885	18.8066	4.59115	26.0608	20.5838	8.51848	12.1542	7.89216	13.4301	11.9616	3.53168	8.75979
protein_coding	Uck2	ENSRNOG00000003917	104.805	-1.05523	0.328745	8.67e-05	0.00136829	98.4326	94.6047	54.813	99.6645	234.955	61.1279	73.0132	78.505	82.0714	90.2718	66.1126	60.5284	180.68	70.4711	83.343	100.844	315.606	79.744	101.241	70.0783
protein_coding	Nuf2	ENSRNOG00000002711	566.23	-1.08655	0.221985	5.61e-08	3.98e-06	762.004	340.855	479.948	691.152	1158.88	359.576	300.477	293.283	753.026	209.13	247.004	243.795	851.559	446.059	577.324	523.513	1107.98	575.486	623.929	779.621
protein_coding	Exo1	ENSRNOG00000056209	89.6009	-1.01648	0.269993	1.08e-05	0.00028584	96.7355	40.3461	70.8558	66.0819	163.447	53.9364	61.0784	41.4743	109.993	40.6223	23.874	32.7862	179.155	70.4711	113.728	118.382	218.238	91.7056	107.127	91.9777
protein_coding	Tgfb2	ENSRNOG00000002418	52.5776	-1.19171	0.752339	0.00204303	0.0159871	28.8509	27.8249	28.0749	46.5823	245.171	37.1562	73.7153	28.8839	43.1509	26.3293	75.2949	53.803	77.761	15.4881	3.47263	21.0458	147.731	13.2907	14.1267	43.7989
protein_coding	Dtl	ENSRNOG00000004195	81.918	-1.58319	0.467367	2.01e-05	0.0004586	196.865	37.5636	34.7595	74.7484	173.662	29.9647	33.6984	33.3276	144.682	30.0906	22.9558	6.72537	151.71	92.9289	92.0246	112.244	107.44	89.0475	97.7097	76.2101
protein_coding	Nek2	ENSRNOG00000004487	41.1179	-1.77569	0.54858	3.19e-05	0.00064793	61.0961	20.8687	20.0535	38.9992	116.91	29.9647	9.8287	8.88736	76.9948	10.5317	13.7735	4.20336	80.0481	37.1716	33.8581	54.3682	67.1503	46.5174	41.2029	49.9308
protein_coding	Hmmr	ENSRNOG00000059894	395.331	-1.1364	0.233157	6.19e-08	4.23e-06	561.745	204.513	374.333	436.574	792.264	234.923	273.098	217.74	555.885	109.078	130.389	166.453	612.177	264.847	281.283	393.731	821.472	461.186	553.296	461.641
protein_coding	Pttg1	ENSRNOG00000003802	408.183	-1.60937	0.215642	3.65e-15	2.49e-12	812.918	182.253	290.108	415.991	654.923	239.717	183.937	258.474	783.485	176.03	148.753	137.87	708.998	243.164	311.668	323.579	981.513	469.161	394.37	446.749
protein_coding	Adam19	ENSRNOG00000042980	465.029	-1.206	0.234219	1.57e-08	1.41e-06	602.476	292.162	284.76	470.157	858.097	435.087	233.783	368.825	920.553	375.38	293.834	221.937	731.868	327.574	417.583	270.964	735.295	645.927	364.94	449.377
protein_coding	Myh10	ENSRNOG00000002886	393.559	-1.12538	0.2679	1.62e-06	6.32e-05	838.375	262.945	171.124	445.241	656.058	273.278	269.587	224.406	747.103	233.954	365.456	163.09	519.169	308.989	315.141	326.209	590.922	412.011	301.37	446.749
protein_coding	Aurkb	ENSRNOG00000005659	416.912	-1.39128	0.325001	8.82e-07	3.87e-05	778.976	271.293	366.311	437.657	796.804	244.512	202.19	164.416	703.952	103.813	159.772	47.9183	673.929	319.056	395.011	364.793	899.813	431.947	401.434	574.642
protein_coding	Pimreg	ENSRNOG00000008040	271.454	-1.62721	0.21881	3.78e-15	2.49e-12	376.759	112.691	185.829	225.329	511.907	155.816	130.581	181.45	394.281	51.9063	87.2319	172.338	474.952	202.895	174.499	263.072	809.161	303.027	237.799	377.547
protein_coding	Tom1l1	ENSRNOG00000002474	75.9091	-1.08356	0.243234	5.75e-07	2.69e-05	125.586	58.4323	46.7916	58.4988	161.177	71.9152	65.9927	51.1023	76.9948	57.1721	53.2574	33.6269	105.968	47.2389	53.8257	24.5534	200.332	111.642	62.3929	51.6827
protein_coding	Cdc6	ENSRNOG00000027787	268.622	-1.01704	0.30276	4.27e-05	0.00079312	324.149	190.601	283.423	300.077	569.794	154.618	203.595	125.164	411.203	72.9697	79.8861	69.7758	443.695	251.682	267.392	319.194	514.819	184.74	343.75	261.918
protein_coding	Top2a	ENSRNOG00000053047	1965.18	-1.07564	0.26603	2.94e-06	0.00010064	3541.88	1360.64	1550.81	2149.29	3506.17	1203.38	1296.69	996.125	2803.96	446.845	738.257	555.684	2957.21	1341.27	1781.46	2415.88	2758.76	2515.92	2562.82	2820.65
protein_coding	LOC303566	ENSRNOG00000020908	57.2405	-1.12917	1.04048	0.00263419	0.0196701	91.6442	50.0849	60.1606	53.0822	139.611	20.376	27.38	37.0307	128.607	14.293	2.75469	0	67.0879	42.5924	69.4525	64.0142	82.8187	67.7824	61.2157	64.8224
protein_coding	Kif18b	ENSRNOG00000021713	205.992	-1.32734	0.361828	8.51e-06	0.00023552	466.706	154.428	193.851	235.078	265.601	103.078	70.9071	131.829	327.439	91.024	40.4022	36.9896	408.627	161.077	244.82	271.841	243.979	271.13	201.306	199.723
protein_coding	Kpna2	ENSRNOG00000015329	1645.03	-1.15548	0.150894	1.18e-15	8.72e-13	2467.6	1113	1243.32	1535.05	3786.52	1096.71	1145.75	1055.37	1951.1	955.376	860.382	891.953	2236.77	1215.82	1369.95	1588.08	3517.55	1763.67	1497.43	1609.17
protein_coding	Abca8	ENSRNOG00000004040	22.1399	-3.55852	0.951713	8.73e-07	3.85e-05	30.5481	9.73872	10.6952	36.8326	73.7782	32.3618	6.31845	5.92491	22.8446	2.25679	0	0	89.1965	8.51848	0	8.76907	42.5285	15.9488	14.1267	32.4112
protein_coding	Tk1	ENSRNOG00000047314	1090.85	-1.32889	0.268473	3.27e-08	2.59e-06	1619.05	783.272	877.008	1074.64	2077.14	630.456	679.585	356.976	1729.42	310.685	350.764	247.998	1505.67	922.319	989.698	1180.32	2827.03	1125.72	1192.53	1336.74
protein_coding	Birc5	ENSRNOG00000050819	439.487	-1.66479	0.24364	2.53e-13	9.71e-11	889.288	218.426	319.52	470.157	796.804	212.15	245.718	198.484	943.397	145.939	134.062	136.189	695.275	293.5	366.362	398.116	1147.15	401.378	403.788	374.043
protein_coding	Cdkn3	ENSRNOG00000009785	587.842	-1.27874	0.263466	6.47e-08	4.37e-06	957.173	404.853	429.146	614.237	1208.83	354.782	281.522	334.017	863.018	182.048	266.287	112.65	780.66	406.564	536.521	612.958	1413.51	655.23	663.955	678.883
protein_coding	Dlgap5	ENSRNOG00000010721	514.163	-1.17738	0.218227	3.41e-09	3.75e-07	872.317	332.508	502.675	503.739	873.988	334.406	256.95	322.907	879.94	229.441	206.602	227.822	815.728	373.264	476.618	516.498	831.544	667.192	527.397	531.719
protein_coding	Pbk	ENSRNOG00000015308	506.723	-1.16989	0.25151	1.54e-07	9.13e-06	794.25	461.894	431.819	508.073	999.978	321.221	282.224	339.941	688.722	120.362	158.854	148.799	717.384	338.416	479.222	603.312	888.622	575.486	614.512	661.364
protein_coding	Loxl2	ENSRNOG00000016758	172.289	-1.68199	0.435058	3.76e-06	0.00012302	254.567	162.776	183.156	188.496	584.55	33.5604	144.622	39.9931	246.214	28.5861	28.4652	17.6541	330.866	142.491	99.838	81.5523	521.534	98.351	198.951	59.5665
protein_coding	Lgi3	ENSRNOG00000011323	64.5962	-2.24914	0.585053	2.74e-06	9.55e-05	84.8557	0	12.0321	8.66648	239.495	49.142	58.2702	30.3651	133.683	45.1359	41.3204	60.5284	162.383	35.6227	50.3531	32.4455	172.352	18.6069	2.35445	54.3107
protein_coding	Gfra2	ENSRNOG00000014010	128.177	-1.4485	0.684894	0.00086447	0.00804451	101.827	44.5199	68.182	67.1652	592.495	33.5604	148.133	35.5494	104.07	64.6948	30.3016	3.36269	138.75	166.498	91.1564	48.2299	596.518	112.971	27.0762	88.4738
protein_coding	Diaph3	ENSRNOG00000008986	267.612	-1.30042	0.274449	1.13e-07	7.09e-06	422.582	155.82	165.776	290.327	595.901	147.426	185.341	86.6517	297.826	90.2718	76.2131	65.5724	402.528	157.979	276.942	261.318	766.632	273.788	297.838	335.5
protein_coding	Slitrk6	ENSRNOG00000022337	124.904	-1.48784	0.593903	0.00024196	0.00292625	137.466	116.865	16.0428	131.081	322.354	53.9364	51.2497	97.0203	51.6119	237.716	184.564	163.09	123.503	41.818	44.276	53.4913	355.896	140.881	41.2029	134.025
protein_coding	Nfil3	ENSRNOG00000011668	73.388	-1.27665	0.587583	0.00085343	0.00796191	200.26	11.13	52.1392	37.9159	40.8618	45.5463	42.123	26.6621	272.443	81.2446	53.2574	15.1321	284.361	46.4644	39.9352	41.2146	47.0052	41.2011	49.4435	39.419
protein_coding	Cks2	ENSRNOG00000014130	146.25	-1.37225	0.304826	2.93e-07	1.55e-05	230.808	87.6485	101.605	209.079	338.245	89.894	65.9927	59.2491	197.987	54.9153	49.5845	51.281	181.442	106.868	129.355	135.044	374.922	143.539	165.989	151.544
protein_coding	S1pr3	ENSRNOG00000014524	2259.2	-1.26186	0.249873	3.08e-08	2.46e-06	4448.14	2155.04	1705.89	1908.79	6376.7	1266.91	2679.73	599.897	2413.07	1499.26	1058.72	803.682	3897.96	1532.55	1395.13	958.459	4722.9	2682.06	1711.69	1367.4
protein_coding	AABR07027306.1	ENSRNOG00000014264	396.714	-1.22068	0.2316	6.79e-09	6.85e-07	378.457	274.075	201.872	285.994	881.933	296.051	226.762	256.993	588.037	435.561	424.223	429.583	518.407	223.029	242.216	349.009	823.71	527.64	207.192	363.531
protein_coding	Tubb2b	ENSRNOG00000017445	1078.44	-1.4992	0.21526	1.39e-13	5.7e-11	1193.07	628.843	671.125	679.236	2870.54	720.35	692.924	597.675	1467.13	914.754	673.981	745.676	1624.6	672.96	775.264	645.403	3366.47	1201.48	569.777	857.583
protein_coding	Tubb2a	ENSRNOG00000017558	402.063	-1.06118	0.189091	1.2e-09	1.49e-07	458.221	303.292	280.749	298.994	911.444	338.001	231.677	280.692	521.195	321.969	337.909	279.103	522.219	284.208	323.822	313.933	887.503	505.046	304.901	336.376
protein_coding	Gmnn	ENSRNOG00000018782	431.608	-1.25517	0.269176	1.92e-07	1.11e-05	785.764	314.422	390.375	369.409	730.971	202.561	299.775	176.266	669.262	156.471	170.791	63.0504	754.739	271.817	366.362	523.513	1104.62	394.733	468.536	418.718
protein_coding	Hist1h2bo	ENSRNOG00000054296	15.7175	-1.28956	0.569102	0.00092764	0.00852448	44.125	4.17374	8.02141	9.74979	19.2958	9.58869	4.91435	12.5904	30.4595	18.0544	10.1005	13.4507	40.4052	7.74407	13.0223	6.13835	21.2642	9.30347	15.3039	16.6436
protein_coding	Hist1h1b	ENSRNOG00000060355	54.7536	-1.21446	0.359817	3.7e-05	0.00071174	93.3413	29.2162	68.182	55.2488	87.3988	49.142	42.8251	21.4778	81.2253	24.8247	18.3646	17.6541	57.1772	44.1412	21.7039	28.9379	186.902	57.1499	47.089	63.0705
protein_coding	Prkcq	ENSRNOG00000019057	128.843	-2.89816	0.64942	2.1e-08	1.8e-06	363.183	66.7798	8.02141	47.6657	736.647	106.674	11.2328	76.2832	122.684	48.1449	80.8043	5.8847	205.076	28.6531	19.9676	14.9074	388.352	90.3766	60.0385	95.4817
protein_coding	Hacd1	ENSRNOG00000043192	101.929	-1.20558	0.226209	6.55e-09	6.64e-07	123.889	68.1711	38.7702	114.831	196.363	136.639	69.503	128.867	153.143	78.9878	68.8673	105.925	75.4739	37.1716	44.276	35.9532	220.477	128.92	83.583	128.769
protein_coding	Nid1	ENSRNOG00000002461	2863.39	-1.07429	0.183173	3.75e-10	5.57e-08	4215.63	2308.08	1627.01	2669.28	4578.79	2441.52	2177.06	1670.08	3750.75	2714.17	2095.4	1537.59	5736.02	2375.11	2117.43	2033.55	3834.28	3912.77	2140.2	3333.1
protein_coding	Hmgb2	ENSRNOG00000013167	363.479	-1.23616	0.23379	5.95e-09	6.1e-07	716.182	254.598	287.434	401.908	520.987	200.164	194.468	182.191	673.493	107.574	139.571	190.833	587.019	298.921	325.559	342.871	594.28	413.34	430.864	407.33
protein_coding	Neil3	ENSRNOG00000011688	35.7285	-1.49509	0.725502	0.00091974	0.0084691	39.0336	38.9549	6.68451	31.416	37.4566	17.9788	21.0615	19.9966	87.994	17.3021	7.34585	0	100.632	27.1043	26.0447	27.1841	79.4611	34.5557	43.5573	50.8068
protein_coding	Cenpu	ENSRNOG00000022261	166.549	-1.17332	0.314271	9.92e-06	0.00026719	373.365	91.8222	140.375	191.746	351.865	88.6954	76.5235	38.5119	212.37	45.8881	91.8231	76.5011	272.926	116.161	138.037	194.673	296.58	123.603	203.66	205.855
protein_coding	Gins4	ENSRNOG00000018040	348.142	-1.05971	0.233649	3.86e-07	1.96e-05	417.49	368.68	275.402	310.91	749.132	237.32	275.204	226.628	373.975	170.764	182.728	110.128	484.1	236.969	305.591	393.731	949.057	312.331	281.357	301.337
protein_coding	Col4a2	ENSRNOG00000023972	243.328	-1.06729	0.321324	5.92e-05	0.00101154	463.312	293.553	135.027	378.075	485.801	189.377	168.492	79.9862	366.36	125.628	164.363	57.1657	365.934	224.578	194.467	170.12	419.689	180.753	229.559	174.32
protein_coding	Col4a1	ENSRNOG00000016281	992.847	-1.40858	0.188482	4.63e-15	2.76e-12	2053.51	1227.08	656.419	1317.31	2088.49	617.272	683.095	573.975	1459.52	473.175	525.228	329.543	1475.93	569.189	512.212	558.59	1969.74	944.967	960.616	861.087
protein_coding	Shcbp1	ENSRNOG00000053026	333.393	-1.20935	0.284409	1.15e-06	4.75e-05	454.827	203.122	232.621	302.244	761.618	221.738	174.108	102.205	401.05	86.5104	151.508	94.9959	613.702	224.578	308.196	417.408	707.316	368.152	390.839	451.129
protein_coding	Vgll3	ENSRNOG00000028774	361.131	-2.55781	0.410634	2.77e-12	7.2e-10	458.221	119.647	57.4868	191.746	1527.78	180.987	97.585	135.532	329.132	291.879	306.689	201.761	589.307	94.4777	80.7386	113.998	1386.65	622.003	170.698	266.297
protein_coding	Mis18a	ENSRNOG00000021555	184.074	-1.59217	0.340521	1.25e-07	7.68e-06	437.856	105.735	102.941	217.745	393.862	97.0855	75.8214	77.7644	246.214	75.9787	73.4585	20.1761	306.47	82.0872	151.059	170.12	453.264	192.715	177.761	223.375
protein_coding	Nfkbiz	ENSRNOG00000031163	188.6	-1.0531	0.614769	0.00156267	0.0128899	741.639	97.3872	109.626	83.4149	62.4277	85.0996	128.475	68.877	613.42	116.601	107.433	133.667	759.314	85.1848	81.6067	135.921	88.4145	35.8848	175.407	62.1945
protein_coding	Pdia5	ENSRNOG00000032327	75.5744	-1.5196	0.415433	1.04e-05	0.00027484	76.3702	58.4323	56.1499	35.7492	275.817	32.3618	51.2497	37.0307	133.683	54.1631	32.1381	26.9015	92.2459	61.1782	42.5397	60.5066	249.575	47.8464	68.2791	19.2715
protein_coding	Kalrn	ENSRNOG00000001706	46.6601	-1.18903	0.36659	6.56e-05	0.00109549	100.13	37.5636	26.738	50.9156	86.2637	41.9505	33.6984	30.3651	90.5323	39.87	29.3834	24.3795	54.1278	20.909	40.8034	25.4303	72.7461	71.7696	18.8356	36.7911
protein_coding	Cdc45	ENSRNOG00000050071	132.054	-1.29525	0.343449	6.33e-06	0.00018877	237.596	83.4748	101.605	111.581	278.087	112.667	75.8214	51.1023	205.601	30.0906	31.2198	39.5116	171.532	104.545	130.223	156.089	256.29	148.856	163.634	151.544
protein_coding	Cables1	ENSRNOG00000012795	18.1147	-1.56675	0.664332	0.00056866	0.00575333	16.9711	16.695	4.01071	23.8328	40.8618	14.383	7.72255	14.8123	30.4595	7.52265	10.1005	4.20336	23.6333	3.09763	13.8905	17.5381	78.342	11.9616	8.24058	14.0157
protein_coding	Ttc39c	ENSRNOG00000050949	44.8781	-1.34856	0.461474	0.00016467	0.00222171	49.2163	41.7374	16.0428	20.5829	53.3473	65.9222	32.2943	28.8839	164.143	48.1449	36.7292	27.7422	64.8009	26.3299	22.5721	43.8453	49.2435	27.9104	14.1267	63.9464
protein_coding	Kif20a	ENSRNOG00000024428	1149.92	-1.07339	0.207525	1.56e-08	1.4e-06	1858.34	801.358	1056.15	1317.31	2015.85	756.308	649.396	732.466	1661.73	417.507	499.518	443.034	1481.27	947.875	969.731	1275.02	1974.22	1446.03	1283.18	1412.08
protein_coding	Egr1	ENSRNOG00000019422	686.134	-2.51629	0.555117	4.84e-08	3.57e-06	3110.81	346.42	312.835	237.245	313.273	154.618	329.964	239.959	2947.8	179.791	217.621	147.958	3506.87	291.177	223.984	228.873	382.756	163.475	195.419	191.839
protein_coding	Dpysl3	ENSRNOG00000018992	48.8877	-1.067	0.742408	0.00436791	0.0294882	71.2788	22.2599	10.6952	32.4993	123.72	19.1774	45.6333	17.7747	39.7665	38.3655	48.6662	50.4403	100.632	8.51848	26.0447	4.38453	130.943	126.261	31.7851	28.9073
protein_coding	Lmnb1	ENSRNOG00000013774	339.992	-1.43841	0.333513	7.97e-07	3.62e-05	473.495	211.469	179.145	303.327	628.817	155.816	191.66	185.153	554.193	100.803	140.489	35.3082	646.484	247.036	379.384	414.777	879.668	325.621	256.635	490.548
protein_coding	March3	ENSRNOG00000023013	88.9484	-1.29287	0.410972	5.9e-05	0.00100784	72.9759	44.5199	46.7916	67.1652	208.849	86.2982	54.7599	81.4674	63.4572	74.4742	72.5402	101.721	134.176	58.855	43.4078	46.4761	311.13	122.274	41.2029	46.4269
protein_coding	Impa2	ENSRNOG00000018516	33.3762	-1.2776	0.594046	0.00099143	0.00895495	56.0048	29.2162	6.68451	34.6659	66.9679	26.3689	9.12665	7.40613	43.997	28.5861	41.3204	58.0064	33.544	39.4948	13.8905	8.76907	54.8394	49.1755	23.5445	35.9151
protein_coding	Tubb6	ENSRNOG00000018371	2054.66	-1.03533	0.20551	3.24e-08	2.58e-06	2141.76	998.915	1446.53	1629.3	5014.65	1347.21	1625.95	1224.23	2441.83	1542.89	1932.88	1440.07	3204.21	1659.56	1635.61	1751.18	5226.53	1836.77	1505.67	1487.41
protein_coding	Ska1	ENSRNOG00000015275	152.909	-1.26542	0.338426	7.71e-06	0.00021935	181.591	107.126	125.669	172.246	281.492	92.2911	61.7804	97.7609	281.75	31.5951	64.2761	49.5996	202.789	156.43	144.114	142.059	350.301	148.856	148.33	218.119
protein_coding	Pard6g	ENSRNOG00000055157	29.4946	-1.14748	0.42673	0.00036068	0.00402442	44.125	30.6074	8.02141	35.7492	43.1319	11.9859	14.7431	23.6996	73.6104	15.7976	17.4464	26.9015	35.0687	22.4578	22.5721	42.9684	35.8135	26.5813	27.0762	31.5352
protein_coding	Mcm5	ENSRNOG00000014336	617.888	-1.1359	0.235412	7.66e-08	5.08e-06	1296.6	365.898	495.991	704.152	1023.81	274.476	473.182	302.17	879.94	179.039	208.438	151.321	1010.89	456.9	767.45	783.955	1210.94	538.272	640.41	593.913
protein_coding	Tbc1d9	ENSRNOG00000003496	75.2147	-1.28589	0.313806	2.22e-06	8.19e-05	52.6105	59.8236	30.7488	42.2491	174.798	49.142	48.4415	51.8429	109.993	85.7582	79.8861	34.4675	140.275	58.855	36.4626	43.8453	204.808	87.7184	56.5068	56.0626
protein_coding	Asf1b	ENSRNOG00000005115	364.415	-1.27719	0.239242	5.22e-09	5.41e-07	488.769	267.119	258.022	529.739	641.303	242.114	259.057	187.375	494.966	85.0059	115.697	151.321	589.307	199.797	262.183	350.763	953.534	312.331	442.637	457.261
protein_coding	LOC100359539	ENSRNOG00000008450	426.646	-1.2331	0.234293	8.22e-09	7.89e-07	622.841	237.903	292.782	375.909	950.036	200.164	274.502	191.078	558.424	109.078	174.464	147.958	740.254	315.184	445.364	534.036	886.383	517.007	453.232	506.316
protein_coding	Cenpt	ENSRNOG00000024178	307.343	-1.12727	0.216034	1.08e-08	1.01e-06	478.586	218.426	235.295	302.244	577.74	221.738	207.807	178.488	406.126	96.2899	101.924	130.304	490.962	247.036	362.889	345.501	738.653	191.386	364.94	250.53
protein_coding	Necab2	ENSRNOG00000015084	62.36	-2.54298	0.32705	3.13e-16	2.62e-13	149.346	33.3899	9.35832	21.6662	89.6689	38.3548	21.7636	25.9215	233.523	40.6223	42.2386	38.6709	153.997	19.3602	20.8358	47.353	147.731	37.2139	34.1395	42.047
protein_coding	Sapcd1	ENSRNOG00000000858	734.313	-1.11959	0.195541	6.61e-10	8.97e-08	1069.18	463.285	331.552	742.068	1166.83	722.748	431.761	502.876	1182.84	546.144	738.257	572.498	907.974	349.258	508.74	563.851	1680.99	788.137	622.752	794.513
protein_coding	Kifc1	ENSRNOG00000000479	285.684	-1.01701	0.275089	1.37e-05	0.00034277	403.913	165.558	252.675	285.994	440.399	142.632	159.365	222.184	488.198	83.5014	124.879	81.5452	362.122	298.147	313.404	299.025	640.166	280.433	333.155	336.376
protein_coding	Cdk1	ENSRNOG00000000632	921.239	-1.26762	0.210728	9.15e-11	1.62e-08	1586.8	527.282	818.184	1023.73	1767.27	504.605	496.349	522.132	1247.15	235.459	317.708	370.736	1248.75	602.489	772.659	1033	1994.36	1127.05	1039.49	1189.58
protein_coding	Lrrtm3	ENSRNOG00000026466	265.783	-1.08058	0.239553	3.42e-07	1.77e-05	385.245	257.381	177.808	258.911	762.753	256.497	146.026	210.334	246.214	135.408	175.382	139.552	276.738	168.046	190.126	224.488	499.15	292.395	208.369	304.841
protein_coding	Pcbd1	ENSRNOG00000000566	158.323	-1.2631	0.197569	7.73e-12	1.88e-09	201.957	94.6047	131.016	86.6648	301.923	153.419	106.01	136.273	230.984	130.142	124.879	108.447	320.192	131.649	88.552	128.028	313.368	138.223	89.4691	150.668
protein_coding	Rfc3	ENSRNOG00000001088	631.427	-1.61765	0.171678	2.05e-22	5.39e-19	1052.21	457.72	445.188	558.988	1444.92	469.846	358.046	409.559	952.705	190.323	235.985	276.581	996.408	425.924	410.638	567.359	1792.91	417.327	592.144	573.766
protein_coding	Ctxn1	ENSRNOG00000001057	337.686	-1.10936	0.13817	7.83e-17	7.23e-14	459.918	301.9	260.696	365.076	494.881	225.334	222.55	204.409	552.501	248.247	191.91	227.822	545.09	312.086	286.492	275.349	658.073	320.305	281.357	319.732
protein_coding	AABR07035946.1	ENSRNOG00000024435	24.7133	-2.22007	0.679798	1.9e-05	0.00043962	49.2163	19.4774	0	16.2497	101.019	22.7731	5.6164	5.92491	32.1517	24.0725	18.3646	9.24739	12.9602	11.6161	6.0771	0.876907	78.342	54.4918	11.7723	14.0157
